# Supplementary material for: A novel prognostic biomarker DUSP6 promote the malignant progression of bladder cancer through mTOR mediated mitophagy
Source: Front Oncol. 2025 Aug 27;15:1603069. doi: 10.3389/fonc.2025.1603069 (PMC12420332; doi:10.3389/fonc.2025.1603069)
Supplement: Supplementary file 3 [file DataSheet1.xlsx]

## Sheet: Sheet1
Table S1 Screening of Differentially Expressed Genes between DUSP6 high and low epithelial.
Gens	Pvalue	FDR	logFC
MALAT1	0	0	0.554228
FTL	0	0	0.819107
S100A6	0	0	0.761408
FTH1	0	0	1.11527
TMSB4X	0	0	0.455796
CSTB	0	0	0.792199
MT-CO2	0	0	-0.603567
RPL41	0	0	-0.450194
RPS27	0	0	-0.733597
RPS18	0	0	-0.415466
RPS19	0	0	-0.453421
RPS28	0	0	-0.445585
RPL39	0	0	-0.406827
MT-ND4	0	0	-0.524644
TPT1	0	0	0.30415
GAPDH	0	0	0.72393
RPL37	0	0	-0.392314
RPS27A	0	0	-0.274708
MT-ATP6	0	0	-0.441356
RPS29	0	0	-0.460972
RPS8	0	0	-0.316546
RPL32	0	0	-0.408102
KRT19	0	0	0.53185
RPS15A	0	0	-0.411534
RPL37A	0	0	-0.42676
RPL23A	0	0	0.235682
RPL36	0	0	-0.645611
TMSB10	0	0	-0.725473
RPLP0	0	0	0.446156
PTMA	0	0	-0.367431
RPL18A	0	0	-0.402544
IFI27	0	0	1.18253
RPL35A	0	0	-0.281467
RPL11	0	0	-0.365806
RPL26	0	0	-0.304559
RPS15	0	0	-0.478979
RPL12	0	0	-0.509543
CD24	0	0	0.740004
EIF1	0	0	0.852664
CST3	0	0	0.605577
CLDN4	0	0	0.449763
YWHAZ	0	0	-0.630242
UBA52	0	0	-0.378162
RPS21	0	0	-0.420983
H3F3B	0	0	0.751268
HSPB1	0	0	0.773953
MT-CYB	0	0	-0.392029
OAZ1	0	0	0.233817
FAU	0	0	-0.236939
UBC	0	0	0.380555
RPL38	0	0	-0.384112
ALDOA	0	0	0.659844
HSP90AA1	0	0	0.762229
ACTG1	0	0	0.621466
MT-ND3	0	0	-0.539318
CD63	0	0	0.303314
BTG1	0	0	0.660573
BTG2	0	0	0.583774
RPL35	0	0	-0.686279
UQCR11	0	0	-0.349044
HLA-A	0	0	0.379425
GSTP1	0	0	-0.421967
KRT13	0	0	-0.74124
SAT1	0	0	1.09835
NGFRAP1	0	0	0.348611
GDF15	0	0	1.40959
SPINT2	0	0	0.312122
UBB	0	0	0.385835
GPX1	0	0	0.557726
ID1	0	0	0.750431
COX6B1	0	0	-0.426996
VSIG2	0	0	0.503484
PKM	0	0	0.555726
SRP14	0	0	0.280369
NPC2	0	0	0.458106
GADD45A	0	0	0.40377
TPI1	0	0	0.554469
ID3	0	0	0.96686
BRI3	0	0	0.54734
C19orf33	0	0	-0.735864
ATP5I	0	0	-0.954296
C14orf2	0	0	-0.405481
WBP5	0	0	0.364643
CDKN1A	0	0	0.636647
KRT7	0	0	0.497539
MT-ND5	0	0	-0.699239
PTN	0	0	-1.62187
RPL36A	0	0	-0.438809
HSPA8	0	0	0.890139
CAPS	0	0	0.416736
MIF	0	0	-0.463466
PPP1R15A	0	0	1.02889
DNAJB1	0	0	0.893921
PHLDA2	0	0	1.11007
LDHA	0	0	0.870159
S100A13	0	0	0.412974
FAM162A	0	0	0.598114
SPTSSB	0	0	-0.73053
PGAM1	0	0	0.486691
CDC42	0	0	-1.00916
TMEM97	0	0	0.800907
TFF2	0	0	1.20862
CCND1	0	0	0.919807
CDC42EP5	0	0	0.343909
LGALS3	0	0	0.487773
CD74	0	0	0.7317
MAFF	0	0	0.536563
CTSH	0	0	0.370884
NFKBIA	0	0	0.840069
PPP1CB	0	0	-0.720841
GPNMB	0	0	0.389911
JUP	0	0	0.392927
SQSTM1	0	0	0.825954
CALM2	0	0	-0.532089
IER2	0	0	0.545452
IDI1	0	0	0.514442
BST2	0	0	0.414348
TINAGL1	0	0	0.526136
SPOCD1	0	0	0.276411
GRN	0	0	0.400876
SRI	0	0	0.616989
CTSE	0	0	0.416581
NDUFB1	0	0	-0.449841
HSPA1B	0	0	0.904469
MRPS21	0	0	-0.708842
IER3	0	0	0.696916
YWHAE	0	0	-0.625845
EIF5A	0	0	-0.914286
CYSTM1	0	0	0.381233
AKR1C3	0	0	0.714738
TRAF4	0	0	0.801078
PRSS22	0	0	0.428872
TNFAIP2	0	0	0.434939
ERRFI1	0	0	0.561653
ATOX1	0	0	-0.417586
TSPAN1	0	0	0.554857
MGAT1	0	0	0.46714
HERPUD1	0	0	0.602438
INSIG1	0	0	1.07952
TNFRSF12A	0	0	0.41803
MIEN1	0	0	0.386053
LCN2	0	0	0.887754
AC090498.1	0	0	-0.543532
SON	0	0	-0.477586
IGFBP4	0	0	0.488592
EIF5B	0	0	-0.523305
HILPDA	0	0	0.774479
ATP1B1	0	0	0.609177
MAP1LC3B	0	0	0.408717
ADM	0	0	0.563943
ASAH1	0	0	0.377033
SEPP1	0	0	0.495622
NUDT4	0	0	0.580908
MT-ND4L	0	0	-0.463218
AKR1B1	0	0	0.650626
RNASET2	0	0	1.04395
ID2	0	0	0.651456
PMAIP1	0	0	0.683226
NCL	0	0	-0.455984
LMO4	0	0	0.475997
HMGCS2	0	0	0.346054
CRTAC1	0	0	0.634388
PTGR1	0	0	0.527554
SET	0	0	-0.747741
RNF39	0	0	0.827546
BNIP3	0	0	0.557321
CHMP2B	0	0	0.420392
EGLN3	0	0	0.35514
BRD2	0	0	0.437527
SOD2	0	0	0.907502
FCGRT	0	0	0.347143
TSC22D1	0	0	0.600581
SYT8	0	0	-0.645115
CXCL8	0	0	2.11365
EIF5	0	0	0.445414
TFF1	0	0	1.54979
CITED4	0	0	0.635019
PLA2G2F	0	0	0.478859
MAP2K3	0	0	0.453459
NBEAL1	0	0	-0.604053
QPRT	0	0	0.319773
NCOA7	0	0	0.534221
DNAJA1	0	0	0.552531
MT2A	0	0	-0.791084
CYP4B1	0	0	0.591583
HNRNPH1	0	0	-1.35707
IFRD1	0	0	0.429601
SERTAD1	0	0	0.733741
RAB34	0	0	0.550242
SLC16A3	0	0	0.560657
CA12	0	0	0.370722
SCPEP1	0	0	0.385377
HSD17B2	0	0	0.481146
SEC22B	0	0	-0.479265
HLA-DPA1	0	0	0.488177
BAG3	0	0	0.661555
IL1A	0	0	0.430343
RHOBTB3	0	0	0.473384
RAB21	0	0	-1.26564
ZC3H12A	0	0	0.57688
CST1	0	0	0.874742
BMP2	0	0	0.8101
BPGM	0	0	0.786998
CYP3A5	0	0	0.419639
CDC42EP4	0	0	0.446524
IFITM3	0	0	0.713021
PLK3	0	0	0.516364
AKR1B10	0	0	0.702854
ITGA3	0	0	0.363527
S100A8	0	0	-2.37514
IRF1	0	0	0.390098
TPRXL	0	0	0.273268
C10orf10	0	0	0.509759
RGS16	0	0	0.452662
PLAU	0	0	0.835908
IGFBP7	0	0	0.530199
RIPK4	0	0	0.282954
PLIN2	0	0	0.659339
TMEM19	0	0	-1.23677
KRT6A	0	0	-0.658902
MT1X	0	0	-1.70112
GLRX	0	0	0.873485
LCN15	0	0	0.864488
GNPDA1	0	0	0.331952
DUSP6	0	0	0.51042
LEAP2	0	0	1.4297
PKIA	0	0	0.206407
SERPINE1	0	0	0.389964
MMP1	0	0	0.824565
SGK1	0	0	-0.529632
KRT5	0	0	-0.49845
RND1	0	0	0.247705
ORAOV1	0	0	0.61073
NUP107	0	0	-0.65773
IFITM2	0	0	0.245768
S100A7	0	0	-1.77173
CXCL1	0	0	1.26453
TFF3	0	0	0.441577
ALDOC	0	0	0.425137
ONECUT2	0	0	0.285022
CDKN2A	0	0	-0.586554
CA2	0	0	0.423883
EDN1	0	0	0.455143
DNAJC15	0	0	0.404519
SULT1E1	0	0	0.56225
TNNT3	0	0	-0.451086
AC098973.2	0	0	-0.5386
GSTM1	0	0	0.315234
CTAG2	0	0	-0.333651
BBC3	4.30853e-306	9.05567e-302	0.297246
AMFR	1.41296e-304	2.96976e-300	-0.718699
HEXIM1	2.61549e-304	5.49723e-300	0.363687
RAB32	2.32211e-303	4.88061e-299	0.309948
CYP4F8	2.36873e-302	4.97859e-298	0.293447
CA9	4.37144e-302	9.18789e-298	0.24269
FXYD4	2.57826e-301	5.41899e-297	0.471531
CKB	6.07774e-298	1.27742e-293	0.47609
HSPA6	8.26906e-297	1.73799e-292	1.0828
ARPC3	8.53202e-297	1.79326e-292	0.284841
BHMT	8.94787e-297	1.88066e-292	-0.430243
HSD17B14	1.54653e-293	3.25049e-289	0.244022
SNHG25	4.17844e-292	8.78225e-288	-0.700518
RPL7A	4.08259e-291	8.58078e-287	-0.361471
RPS3	2.05736e-289	4.32417e-285	-0.238037
MMP28	8.64984e-289	1.81802e-284	0.27661
MDM2	1.58429e-288	3.32986e-284	-1.19941
HLA-E	8.44951e-288	1.77592e-283	0.356084
ANGPTL4	1.96369e-287	4.12727e-283	0.349452
RIN2	6.69043e-287	1.40619e-282	-0.740932
PVALB	2.50709e-286	5.2694e-282	0.228796
TNNI2	5.69818e-285	1.19764e-280	-0.317822
IL23A	8.14672e-285	1.71228e-280	0.224249
PLTP	1.91833e-284	4.03194e-280	0.246335
IRX3	1.98743e-284	4.17719e-280	-0.332278
MZT2B	5.9989e-284	1.26085e-279	-0.378231
RDX	1.36203e-283	2.86271e-279	0.254948
SCNN1B	5.19738e-283	1.09239e-278	-0.531579
NDRG2	5.52152e-283	1.16051e-278	0.28832
AC018816.3	1.005e-282	2.11232e-278	-0.358684
CTD-2034I4.2	1.28187e-282	2.69423e-278	-0.200324
FA2H	2.01844e-282	4.24237e-278	0.169016
CDK4	2.62668e-282	5.52076e-278	-0.671707
PHLDA3	2.64929e-280	5.56827e-276	0.246972
OS9	3.10997e-279	6.53654e-275	-0.474454
MKNK2	1.74213e-278	3.66162e-274	0.297443
SERPINA1	3.30825e-277	6.95327e-273	0.229595
EFNB1	7.5163e-277	1.57978e-272	0.279073
CCL20	1.3538e-276	2.84541e-272	0.911667
NEU1	1.76216e-276	3.70371e-272	0.302748
PNCK	2.17023e-275	4.5614e-271	0.480205
CRNDE	1.05651e-274	2.22058e-270	-0.38579
RPL34	3.12786e-273	6.57413e-269	-0.342188
ANKRD22	1.94246e-272	4.08266e-268	0.16935
LY96	9.33538e-270	1.96211e-265	0.16417
HOXB2	1.83653e-268	3.86001e-264	0.231785
VMP1	2.45866e-268	5.16762e-264	-0.461761
ZFAND2A	7.4251e-268	1.56061e-263	1.03761
GPRC5C	2.71837e-267	5.71348e-263	0.322626
SRSF5	1.46235e-266	3.07357e-262	0.32715
KRT18	4.05241e-266	8.51736e-262	0.203823
DDT	3.67463e-265	7.72333e-261	-0.562911
SLC35E3	1.74661e-262	3.67103e-258	-0.517798
HLA-DRA	6.59567e-262	1.38628e-257	0.23367
FOXN1	1.61832e-260	3.40138e-256	0.14291
BLCAP	2.65511e-260	5.58051e-256	0.330882
C4orf3	1.18484e-259	2.49029e-255	0.194207
TSPAN8	1.39461e-259	2.93119e-255	-0.430007
FRS2	8.77718e-259	1.84479e-254	-0.355553
CITED2	6.41925e-258	1.3492e-253	0.357903
ARPC2	1.1656e-257	2.44985e-253	0.240925
UPF2	2.9888e-257	6.28187e-253	-0.381882
SCN11A	1.43985e-256	3.02627e-252	0.291987
QPCT	1.61818e-256	3.40108e-252	0.290761
NDUFA4L2	1.64147e-256	3.45005e-252	0.954849
RPL13	2.27034e-256	4.77181e-252	-0.30572
MZT2A	5.67995e-256	1.19381e-251	-0.343805
TBL1XR1	1.16632e-255	2.45137e-251	-0.350848
TIMP3	3.73868e-255	7.85796e-251	0.408384
FXYD3	6.588e-253	1.38467e-248	0.456528
ISG15	1.04269e-252	2.19154e-248	0.718937
RPL22	2.20651e-252	4.63764e-248	-0.248821
PI3	3.10663e-252	6.52952e-248	1.16661
GSTM3	4.90636e-252	1.03122e-247	0.700565
GDI2	7.1954e-252	1.51233e-247	-0.427152
LAPTM4A	9.6099e-251	2.01981e-246	-0.314935
PEBP1	3.47913e-250	7.31244e-246	0.260282
UQCRH	4.96171e-250	1.04285e-245	-0.313766
PPA1	6.01904e-250	1.26508e-245	0.310376
MT-CO1	1.40101e-249	2.94465e-245	-0.292788
FXYD5	4.67667e-249	9.82943e-245	-0.528337
ADAM17	8.0557e-249	1.69315e-244	-0.558181
RPL19	3.38889e-248	7.12277e-244	0.178214
ANXA10	4.36875e-248	9.18224e-244	0.329817
BASP1	1.36208e-246	2.86283e-242	0.26136
MMP24-AS1	2.11815e-245	4.45193e-241	0.289926
UGT2B7	6.59773e-245	1.38671e-240	0.176123
GJB4	1.00329e-244	2.10872e-240	0.204218
DUSP2	1.2581e-244	2.64428e-240	0.59098
LGALS9	4.10995e-243	8.6383e-239	0.306813
FO538757.2	1.36511e-242	2.86918e-238	0.274428
CTC-425F1.4	1.09714e-241	2.30598e-237	-0.298848
DDIT4	3.70836e-241	7.79424e-237	0.634157
IL32	4.49136e-241	9.43994e-237	0.360587
CLTB	7.01005e-241	1.47337e-236	0.30441
EIF4A3	5.27955e-240	1.10966e-235	0.335407
RAB5C	1.06026e-239	2.22845e-235	0.298888
DEDD2	1.56605e-239	3.29153e-235	0.288953
GTF3A	5.12682e-239	1.07755e-234	0.26831
EEF1D	6.11609e-239	1.28548e-234	-0.265732
COX17	2.64534e-238	5.55997e-234	-0.390678
CXCL2	4.86347e-236	1.0222e-231	0.747968
FAM3C	1.94614e-235	4.09039e-231	0.32504
UBE2C	2.13665e-234	4.49081e-230	-0.549907
PGF	2.48172e-234	5.21607e-230	0.240861
PA2G4	8.99738e-232	1.89107e-227	-0.469066
MARCKSL1	1.9702e-231	4.14097e-227	0.485149
UNC119	6.39775e-231	1.34468e-226	0.230939
SSBP1	7.0131e-231	1.47401e-226	0.291929
MRPL18	2.1976e-230	4.61891e-226	0.392209
B2M	1.16011e-229	2.43831e-225	0.347639
NDRG1	2.06597e-229	4.34225e-225	0.370105
PPP3CA	5.82683e-228	1.22468e-223	-0.578749
DSP	8.01724e-227	1.68506e-222	-0.395972
GATA2	1.36772e-226	2.87468e-222	0.263465
YWHAH	3.21679e-226	6.76104e-222	-0.346576
RPS26	4.67819e-225	9.83262e-221	0.203206
SFTA2	4.29122e-224	9.01928e-220	0.131966
PGK1	5.6335e-223	1.18405e-218	0.425123
TACSTD2	6.51385e-223	1.36908e-218	0.25333
DDX5	1.11503e-222	2.34357e-218	0.26357
BNIP3L	4.4523e-222	9.35785e-218	0.299966
IFT140	1.98761e-221	4.17757e-217	0.218671
COTL1	8.56205e-221	1.79957e-216	0.222882
TOMM7	1.04313e-220	2.19244e-216	-0.259689
ETS2	6.15257e-220	1.29315e-215	0.329849
SRSF7	3.81428e-219	8.01685e-215	0.368345
CRIP1	7.25656e-219	1.52518e-214	-0.288303
ID4	1.71447e-218	3.60348e-214	0.346679
CDC42EP1	5.01945e-218	1.05499e-213	0.206334
PHLDA1	9.20487e-218	1.93468e-213	0.384754
SERPINB3	9.28565e-218	1.95166e-213	-0.298167
NSUN6	1.22614e-217	2.5771e-213	-0.309826
PET100	2.1704e-217	4.56175e-213	-0.385564
PSORS1C2	4.42708e-217	9.30483e-213	0.414382
GSTA1	7.26674e-217	1.52732e-212	0.288478
TESC	8.56312e-217	1.7998e-212	0.498049
IFT20	2.87006e-216	6.03229e-212	0.286111
SPAG4	8.63916e-216	1.81578e-211	0.250004
CCT2	1.25966e-215	2.64754e-211	-0.483061
SAP18	1.6056e-215	3.37466e-211	0.257143
TXNL1	1.91505e-215	4.02505e-211	0.255118
KDELR2	8.02893e-215	1.68752e-210	-0.480242
GSTK1	3.18211e-214	6.68815e-210	0.315768
SMIM22	3.73711e-214	7.85467e-210	-0.350002
TMBIM1	6.48969e-214	1.364e-209	0.236202
EEF1A1	1.0095e-213	2.12177e-209	0.179513
PVRL2	1.36559e-213	2.87019e-209	0.253583
PLAUR	1.90437e-212	4.00261e-208	0.337174
LY6D	4.82675e-212	1.01449e-207	-0.58011
C10orf11	1.62075e-211	3.40649e-207	0.217828
MIR4458HG	5.13821e-211	1.07995e-206	-0.399008
SLC3A2	6.98599e-211	1.46832e-206	0.2961
DMKN	7.4899e-211	1.57423e-206	-1.75948
METTL1	1.93126e-210	4.05912e-206	-0.317267
SCAMP5	4.66802e-210	9.81125e-206	0.119995
RPS2	8.09213e-210	1.7008e-205	-0.204477
HS3ST1	8.09792e-210	1.70202e-205	0.284192
IFI6	2.62999e-209	5.52771e-205	0.833063
ATP1A4	1.91245e-208	4.01959e-204	0.243162
ANXA11	1.98617e-208	4.17453e-204	0.255908
WBSCR22	3.86558e-208	8.12468e-204	0.262965
NEAT1	7.36618e-208	1.54822e-203	-0.35618
GPSM3	3.09111e-207	6.49689e-203	0.19823
G0S2	8.19841e-207	1.72314e-202	0.724052
HOXD1	1.2588e-206	2.64575e-202	0.181861
PIFO	3.02825e-206	6.36478e-202	0.159484
PGD	1.70568e-205	3.58499e-201	-0.319003
LRRC61	5.07184e-205	1.066e-200	0.231675
ALDH7A1	2.19599e-204	4.61554e-200	0.21815
NUDT8	2.3011e-203	4.83645e-199	-0.256509
ZNF350-AS1	3.09763e-203	6.51061e-199	0.238153
TFPT	3.1766e-203	6.67658e-199	0.230977
REG4	1.51836e-202	3.19128e-198	0.206322
SERPINH1	1.76681e-201	3.71348e-197	0.430899
TSPAN31	3.30627e-201	6.94911e-197	-0.393705
COX7C	1.5887e-200	3.33913e-196	-0.229442
PERP	3.74896e-199	7.87956e-195	-0.396543
PEPD	1.06285e-198	2.2339e-194	0.232496
ZNF655	1.68011e-198	3.53125e-194	0.222355
YBEY	1.31397e-197	2.7617e-193	-0.306688
KRT80	1.51282e-197	3.17965e-193	-0.248373
CYR61	1.7301e-197	3.63632e-193	0.259518
SMAGP	2.068e-197	4.34653e-193	-0.268538
TRIP6	3.05427e-197	6.41946e-193	0.24838
BEST1	1.06119e-196	2.2304e-192	0.181205
PPIA	3.36347e-196	7.06933e-192	0.204031
TRPM4	5.73328e-196	1.20502e-191	-0.355573
C2	1.70154e-195	3.5763e-191	0.137207
SPRR1B	3.44832e-195	7.24768e-191	-0.439466
CD40	6.32577e-195	1.32955e-190	0.18469
IP6K2	3.21479e-194	6.75684e-190	0.254438
AGR2	3.31832e-193	6.97445e-189	0.323455
BIRC5	6.31466e-193	1.32722e-188	-0.291542
CTNNB1	4.39539e-192	9.23823e-188	-1.03685
HN1	7.10004e-192	1.49229e-187	0.253817
RANBP1	2.2812e-191	4.79463e-187	-0.447093
DHRS7	2.41356e-191	5.07282e-187	0.233696
FOXJ1	6.47752e-191	1.36145e-186	0.13447
KRT8	4.78737e-190	1.00621e-185	0.185082
CROT	2.47466e-189	5.20124e-185	0.295791
RSRC1	8.4851e-189	1.7834e-184	-0.309911
EPSTI1	3.91209e-188	8.22244e-184	0.182851
DSG2	8.09592e-188	1.7016e-183	-0.258408
SLC26A2	1.05946e-186	2.22678e-182	-0.438377
C1orf56	1.52458e-186	3.20437e-182	-1.27572
BAZ1A	2.26777e-186	4.7664e-182	0.249479
ITM2B	3.35399e-185	7.04942e-181	0.320487
RPS17	3.56215e-185	7.48692e-181	-0.199353
PCP4L1	2.05094e-184	4.31066e-180	0.240902
FBLN1	3.43715e-184	7.2242e-180	0.167475
NDUFS6	6.16469e-184	1.2957e-179	-0.404714
CHCHD2	6.99214e-184	1.46961e-179	0.198081
FAM3D	1.27895e-183	2.6881e-179	0.187892
DYNC1I2	1.7506e-183	3.67942e-179	-0.307444
BAIAP2	1.77558e-183	3.73192e-179	0.283166
SYTL1	8.0545e-183	1.6929e-178	0.242763
NFKBIE	8.21711e-183	1.72707e-178	0.168343
NUCKS1	1.07679e-182	2.26319e-178	-0.56583
GPR160	1.46322e-182	3.0754e-178	0.209133
SF3A2	1.5202e-182	3.19516e-178	0.209324
WSB1	3.35794e-182	7.05771e-178	0.289182
SPCS2	4.194e-182	8.81494e-178	-0.313198
CANX	6.35119e-181	1.33489e-176	-0.338207
ERN1	1.07283e-180	2.25487e-176	0.186037
CLIC1	1.98778e-180	4.17792e-176	0.222399
ZNF226	5.26747e-180	1.10712e-175	0.173172
CD68	7.7378e-180	1.62633e-175	0.212646
AIG1	2.58239e-179	5.42767e-175	0.249497
TNFRSF10B	7.06328e-179	1.48456e-174	0.189129
FUCA1	7.68934e-179	1.61615e-174	0.233769
PCBD1	1.19111e-178	2.50347e-174	0.248111
USP31	2.62489e-178	5.51699e-174	-0.230705
PROCR	4.53143e-178	9.52415e-174	0.170518
MRPL41	5.28301e-178	1.11038e-173	-0.376336
GMNN	1.26394e-177	2.65654e-173	-0.36768
NINJ1	1.47612e-177	3.10252e-173	0.246645
TMEM205	6.07929e-177	1.27774e-172	0.266617
CRIM1	8.01235e-177	1.68404e-172	-0.234202
SHISA5	1.63936e-176	3.44561e-172	0.241556
SERF2	4.18383e-176	8.79358e-172	0.122811
MT-ND1	4.20526e-176	8.83862e-172	0.3793
GOLIM4	5.24315e-176	1.10201e-171	-0.302722
GLRX3	6.99372e-176	1.46994e-171	0.248642
ATP5G2	3.84827e-174	8.08829e-170	-0.20609
HNRNPU-AS1	4.60712e-174	9.68325e-170	-0.177688
NFIA	1.4701e-173	3.08986e-169	-0.28956
KRTCAP2	2.27223e-173	4.77577e-169	-0.311101
POLR2J3	1.26785e-172	2.66476e-168	0.272568
WNT5A	1.27351e-172	2.67667e-168	-0.236843
ARF1	1.33245e-172	2.80055e-168	0.240722
JUNB	1.71335e-172	3.60113e-168	0.209058
ATP5E	1.96953e-172	4.13956e-168	-0.208093
IER5	2.59448e-172	5.45308e-168	0.235384
TOP2A	3.03095e-172	6.37046e-168	-0.294577
DRAM1	3.26976e-172	6.87237e-168	0.136067
CHCHD10	1.08614e-171	2.28284e-167	-0.328887
LAMTOR5	1.26023e-171	2.64875e-167	0.234762
C4orf48	2.0717e-171	4.35429e-167	-0.38804
SH3BGRL	1.08639e-170	2.28337e-166	0.239327
GSTM5	1.11463e-170	2.34274e-166	-0.206743
CAPNS2	2.06514e-170	4.34052e-166	-0.256146
POLR2J	3.2685e-169	6.86973e-165	0.266736
LSM5	4.41642e-169	9.28244e-165	-0.340064
COX7A2	5.77263e-169	1.21329e-164	-0.24212
SNHG9	2.74785e-168	5.77543e-164	-0.248288
MORF4L1	3.53436e-168	7.42851e-164	-0.268323
PLCXD2	4.2253e-168	8.88073e-164	0.216095
ZNF117	9.2448e-167	1.94307e-162	-0.217302
ATF4	1.66631e-166	3.50226e-162	0.264454
CXXC5	1.42702e-165	2.99932e-161	0.193497
MAN1A1	1.87775e-165	3.94666e-161	-0.206422
TNFAIP3	2.67111e-165	5.61415e-161	0.215509
CDC42SE1	2.93821e-165	6.17553e-161	-1.15734
FAM46A	1.75991e-164	3.69897e-160	0.233466
CCDC53	2.47356e-164	5.19892e-160	0.203059
RPLP1	4.9255e-164	1.03524e-159	0.144498
ATP6V0E2	7.23468e-164	1.52059e-159	0.164459
CD9	7.61938e-164	1.60144e-159	-0.220991
TIMM13	9.54267e-164	2.00568e-159	-0.343958
MRPL45	2.03138e-163	4.26955e-159	0.193544
TSEN34	1.74365e-162	3.6648e-158	0.214221
PRKDC	1.86536e-162	3.92061e-158	-0.253689
BUD31	2.37884e-162	4.99984e-158	0.241044
RP11-14N7.2	2.75315e-162	5.78657e-158	-0.212961
ETFB	4.09458e-162	8.60598e-158	0.206877
FAM195B	8.94849e-162	1.88079e-157	0.208105
SOD3	1.71587e-161	3.60641e-157	0.184121
TMCO1	3.37841e-161	7.10074e-157	-0.268903
ELP5	4.30334e-161	9.04477e-157	-0.213251
IDH2	1.40133e-160	2.94531e-156	0.190718
PCBP2	1.66893e-160	3.50776e-156	-0.254181
OSER1	5.3481e-160	1.12406e-155	0.200942
TSPYL2	9.00243e-160	1.89213e-155	0.196565
CAPZA1	2.50262e-159	5.26e-155	-0.369847
PAIP2	1.58832e-158	3.33832e-154	0.23544
IL1B	3.46659e-158	7.28608e-154	0.15265
TPCN2	1.63473e-157	3.43587e-153	0.120578
GTF3C6	2.52061e-157	5.29783e-153	0.220357
CD83	2.59993e-157	5.46452e-153	0.168008
MLF2	1.14188e-156	2.40001e-152	0.237935
H2AFX	3.31549e-156	6.96849e-152	0.170573
SDF2	5.71512e-156	1.2012e-151	0.228411
TMEM258	6.34092e-156	1.33274e-151	-0.22948
ETFA	7.90613e-156	1.66171e-151	0.224699
MPZL2	9.28489e-156	1.9515e-151	0.262093
ATP5D	1.44637e-155	3.03997e-151	-0.257589
GLTSCR2	1.60377e-155	3.3708e-151	0.208926
BTF3L4	2.34593e-155	4.93067e-151	-0.316778
SPINK1	2.39701e-155	5.03803e-151	0.236423
PIM3	2.51025e-155	5.27605e-151	0.281193
ARL2	3.65738e-155	7.68707e-151	-0.266634
ST3GAL1	1.71434e-154	3.60321e-150	0.141373
RPL14	1.90382e-154	4.00146e-150	-0.162309
EIF3K	2.07657e-154	4.36452e-150	-0.231221
PTPRS	2.40315e-154	5.05094e-150	-0.356118
AATF	3.02832e-154	6.36493e-150	0.198192
HLA-DPB1	9.32509e-154	1.95995e-149	0.199304
GOLT1A	1.47104e-153	3.09183e-149	0.181145
TRA2A	1.56549e-153	3.29034e-149	-0.720133
WDR72	2.10832e-153	4.43126e-149	-0.23322
HP1BP3	3.07629e-153	6.46575e-149	-0.37416
CHST2	1.01251e-152	2.12809e-148	0.122316
CHMP2A	1.28411e-152	2.69894e-148	0.230519
JMJD6	1.55234e-152	3.26271e-148	0.238158
ZFC3H1	1.80514e-152	3.79404e-148	-0.35426
ANAPC16	2.56247e-152	5.3858e-148	0.211077
EMC4	3.10059e-152	6.51682e-148	0.217337
BLNK	4.50101e-152	9.46022e-148	0.136966
RPS23	4.66991e-152	9.81522e-148	-0.14502
CTNND1	2.0717e-151	4.35429e-147	-0.273356
KIAA0040	1.4938e-150	3.13967e-146	0.141853
LITAF	3.99314e-150	8.39278e-146	0.242585
EIF2S3	2.36288e-149	4.9663e-145	-0.304354
MYL6	5.35867e-149	1.12628e-144	0.175481
SNX31	5.95526e-149	1.25168e-144	-0.277883
LINC00958	1.60326e-148	3.36972e-144	0.163763
RPS14	3.17124e-148	6.66531e-144	-0.140604
P4HA1	3.90055e-148	8.19817e-144	0.221494
DUSP14	5.07636e-148	1.06695e-143	0.152602
COX5B	6.19329e-148	1.3017e-143	-0.258678
FOS	2.15797e-147	4.53562e-143	-0.691095
NAPA	2.50927e-147	5.27398e-143	0.204647
ALAS1	1.01902e-146	2.14178e-142	0.21194
RPS10	1.55639e-146	3.27122e-142	-0.230157
TMEM50B	1.03159e-145	2.1682e-141	-0.334805
EDF1	1.30208e-145	2.73671e-141	-0.21623
CKS1B	7.5535e-145	1.5876e-140	-0.419595
RPL31	7.81356e-144	1.64225e-139	-0.183692
UBE2D1	1.35974e-143	2.8579e-139	0.209254
ARL4D	4.18827e-143	8.80291e-139	0.237769
HLA-DRB5	7.83581e-143	1.64693e-138	0.170492
H1F0	1.184e-142	2.48853e-138	0.216226
UQCR10	1.47661e-142	3.10354e-138	-0.484258
SRSF9	1.49427e-142	3.14066e-138	0.23047
TSPAN3	1.51821e-142	3.19098e-138	0.168569
BAMBI	1.85653e-142	3.90206e-138	0.267253
SLC6A8	2.02879e-142	4.26412e-138	0.276256
CERS6	2.06895e-142	4.34852e-138	-0.213492
BCL7B	2.92104e-142	6.13943e-138	0.185022
MRPL20	5.44002e-142	1.14338e-137	-0.269867
TXN	5.47832e-142	1.15143e-137	-0.352031
CLDN23	8.07912e-142	1.69807e-137	0.208793
TMEM165	2.6444e-141	5.55799e-137	0.233241
RASGRP3	9.04209e-141	1.90047e-136	0.117324
RAB40B	1.63333e-140	3.43292e-136	0.203408
POLR1D	2.19223e-140	4.60762e-136	0.214489
TUBB	4.62269e-140	9.71596e-136	-0.324034
NBL1	4.68742e-140	9.85201e-136	-0.2029
TSC22D4	1.18404e-139	2.48862e-135	0.182637
PFKFB3	1.21457e-139	2.55279e-135	0.180481
TKT	2.96759e-139	6.23727e-135	0.259619
ABHD14B	4.14639e-138	8.71489e-134	0.186399
RASA4	5.19816e-138	1.09255e-133	0.136348
GGH	9.06134e-138	1.90451e-133	-0.211219
TOB2	5.76516e-137	1.21172e-132	0.215697
KRBOX1	9.31571e-137	1.95798e-132	0.113788
FAM120A	2.85041e-136	5.99099e-132	-0.207293
RBBP4	3.53208e-136	7.42372e-132	-0.317478
DDIT3	4.99525e-136	1.0499e-131	0.279713
PTP4A1	5.74367e-136	1.2072e-131	0.220647
HSD17B11	3.0943e-135	6.5036e-131	-0.406856
MUC1	8.1005e-135	1.70256e-130	-0.374081
PSAP	9.89285e-135	2.07928e-130	0.201178
BST1	2.75133e-134	5.78276e-130	-0.144424
RIPK2	3.0643e-134	6.44055e-130	0.159287
DUSP5	4.2828e-134	9.00158e-130	0.247755
ANXA4	6.19579e-134	1.30223e-129	0.407807
POLDIP2	6.77365e-134	1.42369e-129	0.201448
RPL21	1.97086e-133	4.14236e-129	-0.273845
HSPA5	2.48491e-133	5.22279e-129	0.2844
FABP5	7.428e-133	1.56122e-128	0.530691
GPX4	7.87986e-133	1.65619e-128	0.226105
XBP1	1.04345e-132	2.19312e-128	0.256569
DNAJB4	1.10223e-132	2.31666e-128	0.281085
SLC44A4	1.20709e-131	2.53707e-127	0.152063
EHD4	3.31046e-131	6.95792e-127	0.206904
TFAP2C	7.25916e-131	1.52573e-126	-0.237143
ARF6	7.88951e-131	1.65822e-126	-0.330401
S100P	4.06088e-130	8.53516e-126	0.133336
ORAI3	4.16591e-130	8.75591e-126	0.138647
KRT17	1.81928e-129	3.82377e-125	0.200433
TCEB2	3.23858e-129	6.80685e-125	-0.187508
DNAJA4	6.73248e-129	1.41503e-124	0.221726
RP11-538P18.2	7.82822e-129	1.64534e-124	-0.194755
RPS12	1.66878e-128	3.50744e-124	-0.165688
TNFSF10	1.90142e-128	3.9964e-124	-0.302001
ADSS	2.1241e-128	4.46444e-124	-0.236699
NDUFS4	2.48525e-128	5.2235e-124	0.198659
C19orf53	7.05885e-128	1.48363e-123	-0.221715
UGT2B15	1.43693e-127	3.02013e-123	0.180372
RAB6A	1.65401e-127	3.4764e-123	-0.246492
CSRNP1	2.54292e-127	5.34471e-123	0.181408
LAPTM5	2.69371e-127	5.66164e-123	0.11735
TMED2	3.52685e-127	7.41274e-123	-0.219949
PNRC1	1.05287e-126	2.21292e-122	0.210993
TSFM	1.65899e-126	3.48686e-122	-0.269777
LDLR	2.69775e-126	5.67014e-122	0.168112
PTGS2	2.916e-126	6.12884e-122	0.246172
RP11-660L16.2	4.42641e-126	9.30342e-122	-0.129096
ACTR2	1.05765e-125	2.22298e-121	-0.248876
SNAI2	1.22216e-125	2.56874e-121	-0.311441
DAD1	2.71363e-125	5.70351e-121	0.209307
MAD2L1	2.97824e-125	6.25966e-121	-0.175636
TIAM1	4.03314e-125	8.47686e-121	-0.173662
METTL21B	2.00296e-124	4.20981e-120	-0.15802
HOMER3	2.48785e-124	5.22897e-120	0.150081
TMEM159	4.29365e-124	9.0244e-120	-0.33109
FAM213A	8.11761e-124	1.70616e-119	0.21863
LAMB3	1.02898e-123	2.1627e-119	0.190829
CTSB	2.2747e-123	4.78097e-119	0.200071
PIK3IP1	5.45672e-123	1.14689e-118	0.154903
SUMO1	6.30363e-123	1.3249e-118	-0.238476
REXO2	6.89273e-123	1.44871e-118	0.201503
BIK	7.97182e-123	1.67552e-118	0.16181
NUSAP1	2.01274e-122	4.23038e-118	-0.206037
TSPAN15	2.88485e-122	6.06338e-118	0.15987
SYNC	3.10683e-121	6.52995e-117	-0.178665
HNF1B	3.91553e-121	8.22965e-117	0.106764
XPO1	4.08214e-121	8.57985e-117	-0.193777
TMEM189	4.25093e-121	8.93461e-117	0.183287
NDUFC2	7.72962e-121	1.62461e-116	0.199594
SERBP1	1.2151e-120	2.55389e-116	-0.254971
CTSC	1.85312e-120	3.89489e-116	-0.294508
SRGAP2C	1.9597e-120	4.1189e-116	-0.120525
GNAS	4.25072e-120	8.93417e-116	0.209711
CTSS	4.30296e-120	9.04396e-116	0.178093
TTC14	7.49833e-120	1.576e-115	-0.214402
GGNBP2	7.71305e-120	1.62113e-115	0.19334
CKS2	9.48963e-120	1.99453e-115	0.395335
GCLC	1.06005e-119	2.22801e-115	-0.37919
SAT2	1.67081e-119	3.51171e-115	0.185481
UBE2D3	4.08585e-119	8.58764e-115	0.180293
GNB2	4.45277e-119	9.35883e-115	0.185831
MBOAT7	6.26321e-119	1.3164e-114	0.21135
COX7B	2.1308e-118	4.47852e-114	-0.223932
AURKAIP1	5.49447e-118	1.15483e-113	-0.29749
CLU	5.70595e-118	1.19928e-113	0.19004
ANP32B	8.64247e-118	1.81647e-113	-0.239623
TSPAN12	9.96665e-118	2.09479e-113	0.14473
LSR	1.19469e-117	2.511e-113	0.205095
APOL1	1.58781e-117	3.33725e-113	0.164902
USMG5	5.26445e-117	1.10648e-112	-0.188791
CRH	6.29682e-117	1.32347e-112	-1.21826
SLC25A33	1.25546e-116	2.63873e-112	0.179102
PYCR1	1.3483e-116	2.83385e-112	-0.194564
RPSA	1.54764e-116	3.25283e-112	-0.14717
ANO10	1.99636e-116	4.19595e-112	-0.159167
PSMD8	2.77796e-116	5.83871e-112	0.205973
SRPRB	3.0257e-116	6.35941e-112	-0.2344
PTOV1	3.14021e-116	6.60008e-112	0.173475
SRM	3.5196e-116	7.39749e-112	-0.25593
UBE2S	4.67237e-116	9.8204e-112	0.161779
CBX5	7.76133e-116	1.63128e-111	-0.17781
HSPB8	2.70602e-115	5.6875e-111	0.119995
ERV3-1	2.91929e-115	6.13576e-111	-0.269171
KRCC1	3.7261e-115	7.83152e-111	-0.199164
THUMPD3-AS1	5.74668e-115	1.20784e-110	-0.282981
MIB2	7.11991e-115	1.49646e-110	-0.218386
TNFRSF21	1.1409e-114	2.39794e-110	0.196956
FKBP11	3.12589e-114	6.56999e-110	-0.192737
RNF24	3.98107e-114	8.3674e-110	0.119524
FADS1	4.21942e-114	8.86839e-110	0.114712
TNRC6B	5.19771e-114	1.09246e-109	-0.263386
RALBP1	1.24406e-113	2.61476e-109	-0.615521
SMAD5	1.48708e-113	3.12554e-109	-0.176611
GATA3	1.51755e-113	3.18959e-109	0.223003
HMGB1	3.6738e-113	7.72159e-109	-0.233014
MYLIP	8.57542e-113	1.80238e-108	0.218909
ALDH3B2	1.14183e-112	2.39989e-108	-0.141249
ZNF277	2.25158e-112	4.73237e-108	0.151229
WBP2	2.61686e-112	5.50012e-108	0.196266
SULT2A1	2.90135e-112	6.09807e-108	0.135117
GXYLT1	3.30236e-112	6.94091e-108	-0.153509
NAP1L1	3.9227e-112	8.24474e-108	-0.219871
ADK	4.95763e-112	1.042e-107	0.163709
CEBPB	6.61627e-112	1.39061e-107	0.321318
ANXA1	3.70399e-111	7.78504e-107	-0.424076
GOLPH3	1.19504e-110	2.51174e-106	-0.20284
SEC62	1.58769e-110	3.337e-106	-0.221452
FOSL1	2.62055e-110	5.50787e-106	0.1787
UBL5	5.97779e-110	1.25641e-105	-0.168746
F12	6.03195e-110	1.26779e-105	-0.123694
RPS4X	6.77432e-110	1.42383e-105	-0.142156
HNRNPF	6.78685e-110	1.42646e-105	0.198048
SLC9A3R1	8.3681e-110	1.75881e-105	0.135353
RAB9A	1.0231e-109	2.15036e-105	0.156081
SPSB1	1.4495e-109	3.04655e-105	0.143698
MGST3	1.49754e-109	3.14752e-105	0.201484
RPA3	1.50391e-109	3.16093e-105	-0.34841
HEXA	2.08657e-109	4.38556e-105	0.15103
STK17A	3.55063e-109	7.46271e-105	0.153341
C11orf96	4.05234e-109	8.51721e-105	0.236471
NSFL1C	4.26466e-109	8.96347e-105	0.173757
TXNIP	7.31374e-109	1.5372e-104	0.344061
DEK	1.21534e-108	2.55441e-104	-0.327524
ACTR3C	1.37083e-108	2.88122e-104	0.104508
MT1F	1.7254e-108	3.62644e-104	-0.176878
TCP1	2.98472e-108	6.27329e-104	0.192308
SEMA5A	3.34209e-108	7.0244e-104	-0.183172
LOXL1	9.10042e-108	1.91273e-103	0.165248
DDX52	1.26783e-107	2.66472e-103	0.150119
NCKAP1	1.35498e-107	2.8479e-103	-0.198947
HSPH1	1.40451e-107	2.952e-103	0.307595
NAA38	1.9297e-107	4.05585e-103	-0.189338
ZFP57	3.39198e-107	7.12926e-103	0.0916046
EIF4G2	3.96378e-107	8.33108e-103	0.195969
ALCAM	8.75712e-107	1.84057e-102	-0.132544
CSTA	9.92081e-107	2.08516e-102	0.205744
CXorf40A	1.48438e-106	3.11988e-102	0.0975884
THYN1	1.7324e-106	3.64117e-102	0.156918
RABGAP1L	3.77295e-106	7.92998e-102	-0.170139
SNHG18	9.35238e-106	1.96568e-101	-0.367217
NDUFA11	9.61657e-106	2.02121e-101	-0.191755
CISD1	4.29512e-105	9.02747e-101	0.184945
MARCKS	6.74752e-105	1.41819e-100	-0.245672
KIAA0101	9.05892e-105	1.904e-100	-0.414304
SNRPN	1.29233e-104	2.71623e-100	0.174987
HIGD2A	1.41861e-104	2.98163e-100	0.182879
HNRNPK	1.44415e-104	3.03531e-100	-0.185594
SUMO3	3.62702e-104	7.62327e-100	-0.251927
TEX264	3.74239e-104	7.86576e-100	0.166602
DDX18	3.87619e-104	8.14697e-100	-0.256618
ICA1	5.33069e-104	1.1204e-99	0.171561
C4orf32	6.40959e-104	1.34717e-99	0.12101
VDAC2	7.83259e-104	1.64625e-99	0.178693
MRPS6	2.85911e-103	6.00929e-99	0.227613
CAPN8	2.91824e-103	6.13356e-99	0.109216
TK1	7.32421e-103	1.5394e-98	-0.270432
METTL9	7.92858e-103	1.66643e-98	0.182025
TSG101	9.77552e-103	2.05462e-98	0.153997
ATP5L	1.07749e-102	2.26467e-98	0.137656
ICAM2	1.50778e-102	3.16905e-98	0.112304
TIMM10B	2.6043e-102	5.47371e-98	0.126926
VPS37B	3.23969e-102	6.80918e-98	0.168347
LIMCH1	4.10812e-102	8.63445e-98	0.167681
C16orf13	4.46548e-102	9.38555e-98	-0.309247
PALM3	4.69092e-102	9.85937e-98	0.093705
LINC00847	5.22875e-102	1.09898e-97	0.113212
FSCN1	1.01326e-101	2.12966e-97	0.221464
UGDH	1.21724e-101	2.55839e-97	0.208863
TNIP1	1.78448e-101	3.75062e-97	0.14861
LSP1	2.5456e-101	5.35034e-97	0.128913
PSCA	2.65601e-101	5.58241e-97	0.477462
CEBPA	5.18818e-101	1.09045e-96	0.147072
TRIB1	7.50979e-101	1.57841e-96	0.122049
MDM4	3.88403e-100	8.16346e-96	-0.3599
FAM210B	4.01969e-100	8.44858e-96	0.163855
WDR43	4.04925e-100	8.51071e-96	-0.214584
PTS	4.40297e-100	9.25416e-96	0.151775
ZNF428	5.21264e-100	1.09559e-95	0.163347
PRMT1	7.4742e-100	1.57093e-95	0.176967
OAS1	7.78438e-100	1.63612e-95	0.180012
RP11-262H14.4	1.03294e-99	2.17103e-95	-0.120544
SRSF2	1.56945e-99	3.29866e-95	0.231248
ENO2	1.72024e-99	3.6156e-95	0.109481
DYNLT1	1.84355e-99	3.87476e-95	0.177899
PAPOLA	2.29808e-99	4.83011e-95	0.173318
AMD1	2.77659e-99	5.83583e-95	0.17907
SMCO4	2.94228e-99	6.18408e-95	-0.132003
HNRNPA1	5.15246e-99	1.08294e-94	-0.18495
SNHG19	5.24899e-99	1.10323e-94	-0.156624
FOSL2	5.52188e-99	1.16059e-94	-0.225643
EPPK1	6.37322e-99	1.33952e-94	-0.246673
BCL2L1	6.83153e-99	1.43585e-94	0.137287
ADNP	7.11052e-99	1.49449e-94	-0.253934
CD99	7.61415e-99	1.60034e-94	0.193391
CRYZ	7.98844e-99	1.67901e-94	0.130781
PYGL	1.20007e-98	2.52231e-94	-0.177276
TMEM37	2.5661e-98	5.39342e-94	0.0994693
IAH1	2.9383e-98	6.17572e-94	-0.356167
ZFHX3	4.51521e-98	9.49006e-94	-0.209888
RTN3	5.24801e-98	1.10303e-93	-0.224584
EIF4H	1.09633e-97	2.30427e-93	0.161374
NFKBIZ	1.25868e-97	2.6455e-93	0.208791
ERF	1.73292e-97	3.64225e-93	0.146776
BTBD16	2.2175e-97	4.66075e-93	0.150277
PSMB1	3.49301e-97	7.34161e-93	0.181306
WDR3	3.51764e-97	7.39337e-93	-0.118398
TMPRSS4	5.65288e-97	1.18812e-92	0.161491
ATP5C1	6.38574e-97	1.34216e-92	-0.257011
IFI35	6.45023e-97	1.35571e-92	0.183365
ABRACL	7.11619e-97	1.49568e-92	0.187451
TMEM64	7.15084e-97	1.50296e-92	-0.144959
C6orf62	7.32249e-97	1.53904e-92	-0.232371
RGS12	8.24919e-97	1.73382e-92	0.167001
HSBP1L1	9.26355e-97	1.94701e-92	0.139496
DDX17	9.42561e-97	1.98107e-92	-0.2499
TICAM1	1.03865e-96	2.18303e-92	0.135451
CD55	1.8399e-96	3.8671e-92	-0.282348
HLA-B	2.32094e-96	4.87816e-92	0.229251
CAPG	3.23121e-96	6.79135e-92	0.161637
R3HDM2	3.3447e-96	7.02989e-92	-0.18098
ITPRIPL2	3.98286e-96	8.37118e-92	-0.173595
NIPSNAP3A	5.58543e-96	1.17395e-91	-0.147005
NFKBID	6.29329e-96	1.32272e-91	0.118811
OAZ2	8.09228e-96	1.70084e-91	0.157106
FABP4	8.14884e-96	1.71272e-91	-0.55103
OST4	8.84429e-96	1.85889e-91	-0.154763
CCDC12	9.53805e-96	2.00471e-91	0.139424
PRSS8	1.10365e-95	2.31964e-91	0.106485
C14orf1	1.45845e-95	3.06536e-91	0.171025
MAP7D1	1.85708e-95	3.90322e-91	0.156944
ADAM8	2.15276e-95	4.52468e-91	0.0911266
ARL6IP6	2.19807e-95	4.6199e-91	-0.214799
MFSD14B	2.4485e-95	5.14625e-91	-0.120408
TPM3	2.8964e-95	6.08765e-91	-0.244174
ZNRD1	3.2867e-95	6.908e-91	0.186153
ISYNA1	3.76762e-95	7.91878e-91	0.182891
MAST4	5.83209e-95	1.22579e-90	-0.223168
POGK	7.88214e-95	1.65667e-90	-0.161885
RHOV	1.04921e-94	2.20522e-90	0.246192
TUBA1B	1.76606e-94	3.71191e-90	-0.569276
CDC42SE2	1.82484e-94	3.83546e-90	-0.240932
SLC35B1	2.05297e-94	4.31492e-90	0.142438
ZNHIT3	2.13301e-94	4.48317e-90	0.160193
TRIP10	3.05041e-94	6.41135e-90	0.144466
MAP3K8	3.78487e-94	7.95503e-90	0.157343
SRSF6	4.22601e-94	8.88223e-90	-0.417679
BLVRB	4.44646e-94	9.34556e-90	0.206381
MIR4435-2HG	4.50814e-94	9.47521e-90	-0.189263
INSR	5.35664e-94	1.12586e-89	-0.23597
SLFN5	7.77997e-94	1.63519e-89	0.121496
CCDC34	2.38018e-93	5.00267e-89	-0.248307
CLDN7	2.641e-93	5.55086e-89	0.150927
CLDND1	3.99463e-93	8.39592e-89	-0.170245
KB-1562D12.1	5.50633e-93	1.15732e-88	-0.124235
DENND2D	6.44328e-93	1.35425e-88	0.138529
RNF135	1.92804e-92	4.05236e-88	0.119816
SYNRG	2.71607e-92	5.70863e-88	0.133276
TBXAS1	2.94974e-92	6.19975e-88	0.0857242
RCC2	4.02246e-92	8.4544e-88	-0.160752
ANP32E	5.2203e-92	1.0972e-87	-0.220657
ZYX	5.60683e-92	1.17844e-87	0.131209
GBAS	6.29992e-92	1.32412e-87	0.147901
OCEL1	6.83285e-92	1.43613e-87	0.122794
HELZ2	1.03642e-91	2.17834e-87	0.114809
PM20D1	1.16689e-91	2.45257e-87	0.139111
NCCRP1	2.24739e-91	4.72356e-87	0.129077
ZNF580	3.45687e-91	7.26565e-87	0.146464
ZDHHC3	3.94347e-91	8.28839e-87	0.154034
SESN2	4.86874e-91	1.02331e-86	0.0955729
PSMC2	5.27772e-91	1.10927e-86	0.145131
AP1G1	5.37694e-91	1.13013e-86	-0.245263
SH3BGRL3	6.52039e-91	1.37046e-86	0.158379
UHMK1	7.60745e-91	1.59893e-86	-0.16671
CCDC14	8.8251e-91	1.85486e-86	-0.197281
ANKRD37	1.34918e-90	2.83571e-86	0.326315
GTF2A2	2.08182e-90	4.37556e-86	0.165751
ZNF503	3.00549e-90	6.31693e-86	0.119948
KLF6	4.97615e-90	1.04589e-85	0.233727
MAFG	1.09013e-89	2.29123e-85	0.137512
CALR	1.13485e-89	2.38523e-85	-0.515186
MDK	1.19873e-89	2.5195e-85	0.0253158
BLOC1S2	1.30735e-89	2.74779e-85	0.132266
SCAF11	1.83943e-89	3.86611e-85	-0.220856
ZFAS1	3.16759e-89	6.65764e-85	-0.140738
ARHGDIA	3.17809e-89	6.6797e-85	0.193984
CCT3	3.20024e-89	6.72627e-85	-0.228258
DNAJB6	5.09469e-89	1.0708e-84	0.216955
TMEM41A	5.50369e-89	1.15677e-84	0.16012
PDZD11	5.82363e-89	1.22401e-84	0.144356
ZSCAN18	6.0904e-89	1.28008e-84	0.110331
TMED9	9.28526e-89	1.95158e-84	0.156391
AVPI1	1.03886e-88	2.18348e-84	0.145312
MFSD2A	1.43305e-88	3.01198e-84	0.140181
PLEK2	1.73562e-88	3.64793e-84	0.12398
CTBP1	1.78829e-88	3.75864e-84	-0.179134
CAMK2N1	1.83787e-88	3.86284e-84	0.110941
LTBP1	1.85701e-88	3.90306e-84	-0.104454
ENSA	1.87324e-88	3.93718e-84	0.17794
EMX2	2.06737e-88	4.3452e-84	-0.0974425
PNP	2.7571e-88	5.79487e-84	0.105836
PLPP5	4.10882e-88	8.63591e-84	0.140395
PPP4C	6.74051e-88	1.41672e-83	0.161068
C3	1.05188e-87	2.21085e-83	0.112566
TLCD1	1.34017e-87	2.81676e-83	0.132712
PHGDH	1.74917e-87	3.67641e-83	-0.250593
IDS	2.06398e-87	4.33807e-83	0.18655
KIZ	2.58571e-87	5.43464e-83	0.143819
EFNA1	2.76919e-87	5.82029e-83	0.20942
MT-ND6	3.59024e-87	7.54596e-83	-0.252133
BAG1	3.59475e-87	7.55544e-83	0.131909
ARPC5	4.1133e-87	8.64533e-83	-0.244038
TNFAIP1	5.03032e-87	1.05727e-82	0.11856
HLA-DRB1	6.05761e-87	1.27319e-82	-0.0535599
SOCS1	6.05856e-87	1.27339e-82	0.113838
STAT1	9.78825e-87	2.05729e-82	-0.204635
TUBA4A	1.36301e-86	2.86476e-82	0.159202
MSX2	1.51995e-86	3.19464e-82	0.168091
SYF2	1.67169e-86	3.51357e-82	-0.210866
ZRANB2	1.89731e-86	3.98776e-82	-0.211797
TUFT1	2.20969e-86	4.64433e-82	0.128261
APOE	8.33167e-86	1.75115e-81	-0.315911
CALM1	1.06178e-85	2.23165e-81	0.174747
STEAP1	3.5177e-85	7.39349e-81	0.159087
BHLHE40	3.8882e-85	8.17223e-81	0.198038
CDC42EP2	4.60411e-85	9.67693e-81	0.11585
RMI2	5.83716e-85	1.22685e-80	-0.126889
WDR34	6.28246e-85	1.32045e-80	-0.155982
COPS6	6.69899e-85	1.40799e-80	0.171866
PCDH7	6.9149e-85	1.45337e-80	0.106995
LINC00152	7.1381e-85	1.50029e-80	-0.210986
ADI1	7.59891e-85	1.59714e-80	0.18057
PRPF31	9.25109e-85	1.94439e-80	0.128612
ZFP36L2	1.06182e-84	2.23173e-80	0.243966
ATP2C2	1.33713e-84	2.81037e-80	0.088513
CDC42EP3	1.36315e-84	2.86507e-80	0.104429
C14orf166	1.45943e-84	3.06743e-80	0.164041
KRT10	2.114e-84	4.44321e-80	0.153014
MRPL13	2.3268e-84	4.89047e-80	0.138618
COX6C	2.45212e-84	5.15387e-80	-0.212793
ABHD14A	2.74811e-84	5.77597e-80	0.129811
PLK2	2.81662e-84	5.91997e-80	0.117997
FAM96B	3.74611e-84	7.87358e-80	0.161661
CXADR	7.33235e-84	1.54111e-79	-0.200394
LRP10	7.50358e-84	1.5771e-79	0.13931
SLC20A1	8.06448e-84	1.69499e-79	0.085817
RAB11FIP4	1.05145e-83	2.20993e-79	0.0855792
HYAL2	1.11569e-83	2.34496e-79	0.108726
SBDS	1.29336e-83	2.71838e-79	0.157224
RPL27A	1.45761e-83	3.0636e-79	-0.14339
DPM3	1.82374e-83	3.83314e-79	-0.278949
WBSCR27	2.31468e-83	4.865e-79	0.0960682
SLC10A3	2.40534e-83	5.05555e-79	0.123548
NMD3	4.04662e-83	8.50518e-79	-0.202819
C6orf1	4.22714e-83	8.88461e-79	0.138463
RAB7A	4.30499e-83	9.04822e-79	0.175329
ABCC3	4.36296e-83	9.17006e-79	0.140472
HOTAIRM1	7.59497e-83	1.59631e-78	0.191059
GABPB1-AS1	7.75165e-83	1.62924e-78	-0.168878
RPS27L	9.30972e-83	1.95672e-78	0.153579
WDR24	3.86813e-82	8.13003e-78	-0.110851
RNF2	5.66885e-82	1.19148e-77	-0.210995
MID1IP1	7.27248e-82	1.52853e-77	0.182678
SEMA4B	1.02391e-81	2.15205e-77	0.133147
TMEM150A	1.05307e-81	2.21334e-77	0.102825
RFC1	1.55278e-81	3.26364e-77	-0.178302
RPL28	2.27538e-81	4.7824e-77	-0.122525
COMMD7	2.29257e-81	4.81853e-77	0.154883
OAS3	2.62078e-81	5.50835e-77	0.131436
EPCAM	4.61121e-81	9.69184e-77	0.149892
ZNF394	4.68312e-81	9.84298e-77	0.113783
FUNDC1	6.00737e-81	1.26263e-76	0.131384
C7orf73	9.57692e-81	2.01288e-76	-0.209598
ST3GAL5	9.61104e-81	2.02005e-76	-0.169513
HOXA9	1.10391e-80	2.32021e-76	-0.0916359
ERO1A	1.2279e-80	2.5808e-76	0.228677
C2orf68	1.24172e-80	2.60985e-76	-0.166061
CASP4	1.26794e-80	2.66497e-76	0.133113
PNRC2	1.3295e-80	2.79435e-76	0.165801
EXOSC7	1.44516e-80	3.03744e-76	0.129863
PIK3R3	1.90191e-80	3.99743e-76	0.08512
TMEM141	2.07001e-80	4.35076e-76	0.170712
PIGZ	2.33313e-80	4.90376e-76	0.13129
RBCK1	2.37082e-80	4.98298e-76	0.164612
DHRS4	2.38872e-80	5.02062e-76	-0.12122
DLG1	2.51626e-80	5.28867e-76	-0.150135
MRPL32	3.0637e-80	6.43929e-76	0.14859
HSPE1	7.70177e-80	1.61876e-75	0.172866
YEATS4	8.1188e-80	1.70641e-75	-0.212535
SLIRP	8.67437e-80	1.82318e-75	-0.187039
EHF	1.44573e-79	3.03863e-75	0.149792
POLR2I	1.53463e-79	3.22548e-75	-0.21565
C1GALT1	1.69793e-79	3.56872e-75	0.100957
MRPS7	1.79511e-79	3.77295e-75	0.143202
NDUFB7	1.82793e-79	3.84194e-75	-0.188274
HSF1	2.11591e-79	4.44723e-75	0.129568
PYURF	2.59041e-79	5.44453e-75	-0.217869
THAP2	3.25152e-79	6.83404e-75	-0.24307
SF1	3.65322e-79	7.67833e-75	0.172406
OASL	5.17363e-79	1.08739e-74	0.103402
BCAS2	5.91758e-79	1.24376e-74	0.121877
ATP6V1D	6.64289e-79	1.3962e-74	0.137287
HEBP1	1.11589e-78	2.34539e-74	0.147093
STAP2	1.25612e-78	2.64011e-74	0.152248
IRF7	1.3623e-78	2.86329e-74	0.10795
BCL2L12	1.49233e-78	3.13657e-74	0.106128
MEAF6	1.56364e-78	3.28647e-74	-0.208398
S100A2	2.63285e-78	5.53373e-74	-0.767567
IFNGR2	3.39297e-78	7.13134e-74	0.152797
PDCD5	4.29228e-78	9.0215e-74	-0.224111
MACROD1	4.38201e-78	9.2101e-74	0.122095
ADH1C	4.88484e-78	1.0267e-73	0.150229
C20orf24	5.43397e-78	1.14211e-73	0.155705
2024-03-06	5.66625e-78	1.19093e-73	-0.178938
MRPL36	5.77527e-78	1.21385e-73	-0.286137
HPS1	9.78629e-78	2.05688e-73	0.120108
LSM1	1.26522e-77	2.65923e-73	0.130203
TGFB1	1.3817e-77	2.90405e-73	0.112148
SLC38A1	1.65159e-77	3.47132e-73	-0.197536
MTRNR2L8	1.9929e-77	4.18868e-73	-0.135962
LRRFIP1	2.39695e-77	5.03792e-73	0.14365
HOXA7	2.56264e-77	5.38615e-73	-0.11655
NOSIP	3.79859e-77	7.98388e-73	0.132244
MSMB	6.48883e-77	1.36382e-72	0.0158696
APEX1	8.22274e-77	1.72826e-72	0.150375
NDFIP1	9.71826e-77	2.04258e-72	0.165668
TOMM34	1.1436e-76	2.40361e-72	0.115223
TLK1	1.14619e-76	2.40907e-72	-0.16199
RPL3	1.27893e-76	2.68805e-72	-0.155364
PSMC1	1.5141e-76	3.18234e-72	0.135404
CWC25	1.89983e-76	3.99305e-72	0.127686
CYTH2	2.83255e-76	5.95345e-72	0.137057
MRPL54	4.05091e-76	8.5142e-72	0.150449
ARPC1A	4.09039e-76	8.59719e-72	0.148979
CELF1	5.17403e-76	1.08748e-71	-0.180871
MGMT	5.4193e-76	1.13903e-71	0.17565
TMBIM4	7.55125e-76	1.58712e-71	-0.189619
COX5A	1.12231e-75	2.35886e-71	0.159745
PSMC4	1.1865e-75	2.4938e-71	0.136359
C16orf45	1.39273e-75	2.92724e-71	0.085376
CMSS1	1.62576e-75	3.41703e-71	-0.168438
VAPA	1.77851e-75	3.73807e-71	-0.169702
DALRD3	1.91782e-75	4.03087e-71	0.117278
DBNL	2.04424e-75	4.29659e-71	0.132326
PRPF4B	2.18923e-75	4.60133e-71	-0.173038
CHPT1	2.72678e-75	5.73114e-71	-0.169027
LAMC2	3.60422e-75	7.57534e-71	0.0808282
PLS3	4.03772e-75	8.48648e-71	-0.162755
PUS7L	4.08627e-75	8.58851e-71	-0.15337
IDH1	4.4166e-75	9.2828e-71	-0.193022
ARG2	7.9522e-75	1.67139e-70	0.121876
PFDN5	8.63126e-75	1.81412e-70	-0.14774
SPOPL	1.01245e-74	2.12797e-70	-0.107824
FUCA2	1.12149e-74	2.35714e-70	0.123636
EIF3E	1.17508e-74	2.46978e-70	-0.187718
2024-03-09	2.4335e-74	5.11472e-70	-0.141369
N4BP2L1	2.87668e-74	6.04621e-70	0.0943093
PCIF1	3.16333e-74	6.64869e-70	0.0949276
FAM13A	3.20522e-74	6.73674e-70	0.12497
LPP	3.28249e-74	6.89914e-70	-0.177345
PLOD2	4.00691e-74	8.42173e-70	0.141342
ZNF480	5.22658e-74	1.09852e-69	0.103462
GJB2	5.4225e-74	1.1397e-69	0.264384
UQCC3	6.92596e-74	1.4557e-69	-0.208493
RPL29	7.67686e-74	1.61352e-69	0.115184
POLE3	1.10476e-73	2.32198e-69	-0.146036
ARPC1B	1.35946e-73	2.85732e-69	0.153893
TYMP	1.47915e-73	3.10888e-69	-0.288938
ARL1	2.22587e-73	4.67833e-69	0.142066
PLS1	4.20248e-73	8.83276e-69	-0.114203
FCRLB	4.24189e-73	8.9156e-69	0.113363
RPL24	5.6959e-73	1.19716e-68	-0.101517
TAF9	6.59301e-73	1.38572e-68	0.142894
COPE	7.63732e-73	1.60521e-68	0.155119
MUM1	8.73734e-73	1.83641e-68	-0.19056
MOSPD3	1.09407e-72	2.29952e-68	0.119234
RP11-490M8.1	1.31617e-72	2.76633e-68	-0.0905557
MTX2	1.79798e-72	3.77899e-68	0.157588
LARP4	2.20634e-72	4.63728e-68	-0.119932
DDI2	2.52494e-72	5.30693e-68	-0.124145
TMBIM6	2.75633e-72	5.79326e-68	-0.249462
PDCD2	4.40594e-72	9.26041e-68	0.129689
DNAJC11	4.93825e-72	1.03792e-67	-0.0898747
KANK1	6.24127e-72	1.31179e-67	-0.129251
RNF114	6.25003e-72	1.31363e-67	0.126535
GALNT3	1.16676e-71	2.45231e-67	-0.176488
DHRS13	1.77428e-71	3.72919e-67	0.115014
TRAPPC1	1.90465e-71	4.0032e-67	-0.157666
BEX4	2.02293e-71	4.25179e-67	0.21283
RAP1B	3.19029e-71	6.70535e-67	0.128722
EIF4B	3.60338e-71	7.57359e-67	-0.185708
COX14	4.27969e-71	8.99506e-67	-0.364129
SLC38A2	4.58947e-71	9.64615e-67	-0.18743
HLA-DMB	5.26929e-71	1.1075e-66	0.0842902
RPL5	5.47845e-71	1.15146e-66	-0.140923
RREB1	8.08616e-71	1.69955e-66	-0.138007
CNN3	9.5601e-71	2.00934e-66	0.15414
EVPL	9.63608e-71	2.02531e-66	-0.13297
KNOP1	9.75388e-71	2.05007e-66	-0.189219
ZNF703	1.06301e-70	2.23423e-66	0.0825513
KLHDC2	1.13715e-70	2.39006e-66	0.13023
TMEM92	1.15044e-70	2.41799e-66	0.100421
TP63	1.19635e-70	2.5145e-66	-0.138665
PODXL2	1.23933e-70	2.60482e-66	-0.124737
DNPEP	1.32542e-70	2.78577e-66	0.124112
PRDX2	1.47253e-70	3.09495e-66	0.139872
LDLRAD4	1.59736e-70	3.35733e-66	0.128916
CSTF3	1.82671e-70	3.83938e-66	-0.18863
CCNL1	1.99467e-70	4.1924e-66	0.193953
BRK1	2.63919e-70	5.54705e-66	0.129246
SARAF	3.4541e-70	7.25983e-66	0.151036
MPC2	5.8076e-70	1.22064e-65	0.166378
UBE2I	6.43024e-70	1.35151e-65	0.144393
ACACA	7.93901e-70	1.66862e-65	0.0937629
LPAR6	8.09838e-70	1.70212e-65	0.127356
ILK	8.39851e-70	1.7652e-65	0.114435
RPS4Y1	9.93308e-70	2.08774e-65	0.163069
SRSF11	1.02945e-69	2.1637e-65	-0.302399
SMIM6	1.10603e-69	2.32465e-65	0.0787761
CTSL	1.18464e-69	2.48987e-65	-0.247359
LIPH	1.19596e-69	2.51367e-65	-0.366298
WASL	1.28175e-69	2.69399e-65	0.130903
HADHA	1.42611e-69	2.99739e-65	-0.198487
MTDH	1.76477e-69	3.70918e-65	-0.283514
SDCBP2	1.83687e-69	3.86073e-65	0.131586
TBC1D1	3.20996e-69	6.74669e-65	-0.144425
MPLKIP	4.245e-69	8.92213e-65	0.139929
TGIF2	4.53732e-69	9.53654e-65	0.0853915
EML3	5.20536e-69	1.09406e-64	-0.115375
RALA	6.32693e-69	1.32979e-64	0.130123
RP11-295G20.2	8.01743e-69	1.6851e-64	-0.176304
TMEM199	8.80694e-69	1.85104e-64	0.0994638
SERTAD3	1.16551e-68	2.44968e-64	0.128794
FAM177A1	1.19528e-68	2.51223e-64	0.190325
TMEM11	1.28608e-68	2.70309e-64	0.118553
DUSP10	1.30618e-68	2.74533e-64	0.121232
C4orf19	1.7655e-68	3.71072e-64	0.0983405
ACSM3	2.01968e-68	4.24496e-64	0.0826545
SRRM1	2.11208e-68	4.43917e-64	-0.214067
POLR2L	2.39196e-68	5.02743e-64	-0.248634
DCUN1D1	2.40655e-68	5.0581e-64	-0.157872
REEP5	2.56287e-68	5.38664e-64	0.160211
ENY2	3.08473e-68	6.48349e-64	0.142597
ERP27	4.48059e-68	9.41731e-64	0.0828329
NDUFA4	5.07916e-68	1.06754e-63	-0.185839
EIF3J	5.3128e-68	1.11664e-63	-0.209863
TMEM139	5.95555e-68	1.25174e-63	0.0756534
XPR1	7.10409e-68	1.49314e-63	-0.105214
HNRNPA0	7.32346e-68	1.53924e-63	0.144395
PREPL	7.66814e-68	1.61169e-63	-0.104527
CRB3	1.08032e-67	2.27061e-63	0.100746
GPR157	1.15148e-67	2.42017e-63	-0.103301
IMP3	1.25408e-67	2.63582e-63	0.151237
DNAJC16	1.31402e-67	2.76181e-63	-0.104625
COX8A	1.45281e-67	3.05352e-63	-0.166036
PLEKHH3	2.30896e-67	4.85298e-63	0.102638
PTPRN2	2.88658e-67	6.06701e-63	0.102641
SDHD	2.92599e-67	6.14985e-63	0.145679
ALDH4A1	2.95642e-67	6.21381e-63	0.110468
SHROOM1	3.29209e-67	6.91931e-63	0.129387
TMEM60	4.15608e-67	8.73525e-63	0.116849
OAF	4.32596e-67	9.09229e-63	0.0780662
WFDC2	5.25776e-67	1.10508e-62	-0.307109
AAMP	5.82445e-67	1.22418e-62	0.13685
CDK11B	6.76856e-67	1.42262e-62	-0.125381
EFNA5	7.99819e-67	1.68106e-62	-0.140474
UBE2H	8.82943e-67	1.85577e-62	0.12176
ITGA6	1.0474e-66	2.20142e-62	-0.13253
UBE2D2	1.97722e-66	4.15571e-62	0.141745
EEF2	2.02324e-66	4.25244e-62	-0.179336
RP11-294J22.6	2.04083e-66	4.28941e-62	-0.104545
GSN	4.99288e-66	1.0494e-61	0.129591
SC5D	5.11762e-66	1.07562e-61	0.116974
UBALD2	7.39006e-66	1.55324e-61	0.127125
VASP	8.00932e-66	1.6834e-61	0.120016
PRAC1	1.24216e-65	2.61077e-61	-0.16582
EMC7	1.67702e-65	3.52475e-61	0.120008
MED29	1.97363e-65	4.14818e-61	0.0957909
S100A14	2.64462e-65	5.55846e-61	-0.766246
ZC3H4	3.16562e-65	6.65351e-61	-0.123233
GAMT	3.57952e-65	7.52342e-61	-0.106523
SP100	3.65714e-65	7.68658e-61	0.127504
RBMS1	3.76399e-65	7.91115e-61	-0.172774
MMP7	3.82723e-65	8.04407e-61	0.154608
CMTM6	3.86592e-65	8.1254e-61	-0.201771
FZD6	4.20335e-65	8.83461e-61	-0.117972
DYNLRB1	4.44654e-65	9.34575e-61	0.153798
METTL15	5.38572e-65	1.13197e-60	-0.13239
FAM110A	5.92909e-65	1.24618e-60	0.112405
PPP1R14B	6.52201e-65	1.3708e-60	0.128665
BATF	6.60056e-65	1.38731e-60	0.120915
DLGAP1-AS1	8.16793e-65	1.71674e-60	-0.122994
YWHAQ	8.74131e-65	1.83725e-60	-0.211064
C14orf159	9.61914e-65	2.02175e-60	0.0872581
ACAT2	1.22459e-64	2.57384e-60	0.125212
ATF5	1.2604e-64	2.64911e-60	0.0902129
BCAS4	1.31831e-64	2.77082e-60	0.0981121
ARHGDIB	1.55007e-64	3.25794e-60	0.160702
NFATC3	1.58636e-64	3.33421e-60	-0.167155
RELB	1.59595e-64	3.35436e-60	0.0829177
SLC16A5	1.83974e-64	3.86676e-60	0.0756128
INPP4A	2.71191e-64	5.6999e-60	-0.108746
RBM7	2.71586e-64	5.7082e-60	0.11024
HIBADH	2.90448e-64	6.10464e-60	0.120477
GPD2	3.12706e-64	6.57246e-60	-0.112251
TMEM69	3.35509e-64	7.05172e-60	-0.141657
RAB17	3.40806e-64	7.16305e-60	0.0739527
PLCG2	3.43227e-64	7.21394e-60	0.727323
ACTB	3.46395e-64	7.28053e-60	-0.224409
SP1	3.65388e-64	7.67972e-60	-0.112072
GNAQ	4.36169e-64	9.16739e-60	-0.121223
PTTG1	4.69799e-64	9.87424e-60	-0.28729
C5orf28	4.89536e-64	1.02891e-59	-0.107267
MICALL2	5.33331e-64	1.12096e-59	0.0974318
MAD2L2	5.78411e-64	1.2157e-59	-0.142447
ADIRF	7.6118e-64	1.59985e-59	-0.148999
PIGH	9.7321e-64	2.04549e-59	0.0919136
RBM17	1.02826e-63	2.1612e-59	-0.194299
RP4-568C11.4	2.11899e-63	4.4537e-59	0.101023
PVRL1	2.1852e-63	4.59286e-59	0.118133
NDUFA12	2.18688e-63	4.59638e-59	0.133634
TNRC6A	2.22259e-63	4.67143e-59	-0.108518
MRPS34	2.35033e-63	4.93993e-59	-0.227585
FERMT1	2.62086e-63	5.50852e-59	0.123025
CTSD	3.05147e-63	6.41358e-59	0.322967
SSH3	3.16311e-63	6.64823e-59	0.130451
IRAK2	4.66653e-63	9.80811e-59	0.0760335
FDFT1	5.59441e-63	1.17583e-58	0.159378
ARMC10	7.33458e-63	1.54158e-58	0.124553
FBXO4	7.40761e-63	1.55693e-58	-0.103419
SREK1IP1	8.2649e-63	1.73712e-58	-0.196853
DPY30	1.03751e-62	2.18063e-58	0.143576
ZDHHC12	1.5482e-62	3.25401e-58	-0.162046
UCHL3	1.77289e-62	3.72626e-58	0.124996
MAF1	2.03898e-62	4.28552e-58	0.124019
CKAP4	2.29125e-62	4.81576e-58	0.125243
DNAJC2	2.9719e-62	6.24633e-58	0.112423
SFN	3.31347e-62	6.96425e-58	0.354383
ING1	4.15352e-62	8.72987e-58	0.102855
TXNDC17	4.52864e-62	9.51829e-58	0.156713
RPLP2	6.1283e-62	1.28805e-57	-0.0778724
SMYD3	6.41456e-62	1.34821e-57	-0.199144
ZPR1	6.66553e-62	1.40096e-57	0.106493
ALG3	7.93864e-62	1.66854e-57	-0.147467
PLPP1	7.97546e-62	1.67628e-57	0.140467
LRRC16A	8.40711e-62	1.76701e-57	-0.114514
RUNX1	1.14766e-61	2.41216e-57	0.14945
FAM76A	1.16082e-61	2.43982e-57	-0.140045
SQRDL	1.16588e-61	2.45046e-57	0.105364
CRYL1	1.17822e-61	2.47637e-57	0.104121
SLC25A6	1.25391e-61	2.63547e-57	0.182445
SCGB3A1	1.28919e-61	2.70961e-57	-0.159542
APOC1	1.2897e-61	2.7107e-57	-0.24343
SIRT2	1.65638e-61	3.48137e-57	0.0958342
HES1	1.69786e-61	3.56856e-57	-0.221317
CAV2	1.73428e-61	3.64511e-57	-0.158377
BRD3	1.96829e-61	4.13696e-57	-0.102689
NDUFS5	2.35164e-61	4.94267e-57	-0.189487
EIF1AY	2.43673e-61	5.12152e-57	0.115711
C1orf186	2.46211e-61	5.17485e-57	0.110838
NDUFB9	2.47373e-61	5.19928e-57	0.138505
IFIT3	2.66377e-61	5.59871e-57	0.0789021
COX7A2L	2.7945e-61	5.87348e-57	0.145022
FBLIM1	3.37966e-61	7.10337e-57	-0.110222
IRF6	3.91771e-61	8.23424e-57	0.121038
ANXA3	4.99855e-61	1.05059e-56	0.0622066
RBBP6	5.35061e-61	1.12459e-56	0.164576
CCT5	5.56282e-61	1.16919e-56	-0.235134
FANCL	8.5579e-61	1.7987e-56	-0.111772
PSMF1	1.14238e-60	2.40106e-56	0.124378
NARF	1.22026e-60	2.56474e-56	0.112838
FKBP3	1.22159e-60	2.56754e-56	0.134427
HOMER1	2.23422e-60	4.69587e-56	0.0886341
PRAP1	2.5884e-60	5.4403e-56	-0.245379
BIRC3	2.67431e-60	5.62087e-56	0.195774
RP11-277P12.20	3.10911e-60	6.53474e-56	0.117509
SRGAP1	3.41187e-60	7.17108e-56	-0.0813009
NELFCD	5.5766e-60	1.17209e-55	0.114555
ZNF511	7.20996e-60	1.51539e-55	0.108509
RALY	8.24423e-60	1.73277e-55	0.125269
TANC2	8.51716e-60	1.79014e-55	-0.122286
ZNHIT1	1.32888e-59	2.79305e-55	0.153578
DLX5	1.75907e-59	3.69721e-55	-0.141718
ROMO1	1.83556e-59	3.85798e-55	-0.164656
PCBP1	1.95337e-59	4.10559e-55	-0.163416
GLO1	2.16329e-59	4.5468e-55	-0.397249
PRPS2	2.47e-59	5.19144e-55	-0.13483
RASSF7	2.52012e-59	5.29679e-55	0.128381
RBX1	3.0356e-59	6.38022e-55	-0.149343
DEGS2	3.52343e-59	7.40555e-55	0.122573
ERAL1	3.68604e-59	7.74733e-55	0.097069
ARL4C	3.75304e-59	7.88814e-55	0.074941
SLC7A1	4.48273e-59	9.42179e-55	-0.0899796
MANBAL	5.59371e-59	1.17569e-54	0.120436
BDH2	8.99101e-59	1.88973e-54	0.103475
UBAC2	1.05607e-58	2.21966e-54	0.105449
CBX3	1.17347e-58	2.4664e-54	-0.209346
RAD23B	1.37775e-58	2.89576e-54	-0.153806
HNRNPAB	1.49373e-58	3.13952e-54	-0.19744
NR1H2	1.5174e-58	3.18927e-54	0.104138
UGCG	1.67674e-58	3.52417e-54	-0.134673
PER2	2.73873e-58	5.75627e-54	-0.169392
TOP2B	2.78853e-58	5.86093e-54	-0.148262
ELF3	2.96533e-58	6.23254e-54	0.138791
LY6E	3.02659e-58	6.36128e-54	-0.351653
RHBDD2	3.37405e-58	7.09158e-54	0.115906
HNRNPD	3.52062e-58	7.39964e-54	-0.188746
MBNL1	3.54441e-58	7.44963e-54	-0.119901
TARDBP	3.787e-58	7.95951e-54	-0.146898
PNKD	4.83048e-58	1.01527e-53	0.129119
STAT3	5.56783e-58	1.17025e-53	0.117402
HID1	6.04929e-58	1.27144e-53	0.0778729
NIPAL1	7.18795e-58	1.51076e-53	-0.102274
MRPL27	8.1064e-58	1.7038e-53	0.130955
CMPK1	8.79659e-58	1.84887e-53	-0.187205
MINOS1	1.10083e-57	2.31372e-53	-0.189917
GDE1	1.14436e-57	2.40522e-53	0.109652
TMPO	1.29688e-57	2.72578e-53	-0.124157
C9orf142	1.41177e-57	2.96725e-53	-0.155594
STARD3	1.45673e-57	3.06176e-53	0.0967608
SNRNP27	1.48515e-57	3.1215e-53	-0.162536
MARK3	1.59954e-57	3.36191e-53	0.110273
C16orf87	1.67606e-57	3.52275e-53	-0.128347
NOTCH2	1.80665e-57	3.79722e-53	-0.0883995
MTCH1	1.85894e-57	3.90712e-53	0.107561
SELK	1.89437e-57	3.98158e-53	0.136219
MRPL52	2.14612e-57	4.51071e-53	-0.175488
PAQR8	2.52308e-57	5.30302e-53	0.0794183
STARD10	2.76923e-57	5.82036e-53	0.117181
SNX2	2.91653e-57	6.12996e-53	0.111269
TSHZ2	3.12531e-57	6.56878e-53	-0.0902753
B3GAT2	3.22853e-57	6.78573e-53	-0.0860124
NR1D1	3.27068e-57	6.87431e-53	0.0738216
PRSS23	3.65529e-57	7.68269e-53	0.144806
FAM192A	3.84653e-57	8.08464e-53	-0.149353
HINT1	4.11656e-57	8.65219e-53	-0.12388
INPP4B	7.54558e-57	1.58593e-52	0.0856014
HEXB	8.08852e-57	1.70004e-52	0.113379
UQCRC1	8.3297e-57	1.75074e-52	0.121533
PTBP3	8.9852e-57	1.88851e-52	-0.14056
MCL1	1.18745e-56	2.49578e-52	0.135835
FGFR3	1.20097e-56	2.5242e-52	-0.143243
DHRSX	1.2278e-56	2.5806e-52	0.0834747
MRPL43	1.23668e-56	2.59926e-52	0.121529
HSBP1	1.54017e-56	3.23713e-52	0.119223
TMEM154	1.61218e-56	3.38848e-52	-0.143875
CNDP2	1.65324e-56	3.47478e-52	0.120222
MPG	1.67385e-56	3.5181e-52	0.129158
RNF10	2.03078e-56	4.2683e-52	0.121173
TUBG2	2.27661e-56	4.78499e-52	0.0821036
PRKACB	2.36217e-56	4.96482e-52	-0.090805
LINC00467	2.5549e-56	5.36988e-52	-0.152747
RPL13A	3.55267e-56	7.46699e-52	-0.11677
ETHE1	4.04722e-56	8.50645e-52	0.0997817
ALDH3A2	4.15143e-56	8.72547e-52	0.104019
TFAP2A	4.88283e-56	1.02627e-51	0.0935214
OSTF1	5.85752e-56	1.23113e-51	-0.148393
EMP1	7.77262e-56	1.63365e-51	-0.447773
MFN1	8.85406e-56	1.86095e-51	-0.112989
ZC3H11A	1.05594e-55	2.21937e-51	-0.131191
C19orf70	1.42143e-55	2.98755e-51	-0.177341
POLR2K	1.77772e-55	3.73641e-51	-0.199821
DNAJC4	1.8714e-55	3.93332e-51	0.109901
BTN3A2	2.35381e-55	4.94723e-51	-0.12094
FAM207A	2.53337e-55	5.32463e-51	-0.128855
CCNG1	2.53349e-55	5.3249e-51	0.114665
FABP6	2.76358e-55	5.80848e-51	0.138976
GHITM	2.82289e-55	5.93314e-51	0.140559
SYPL1	3.14071e-55	6.60114e-51	-0.159278
TWSG1	3.14091e-55	6.60157e-51	-0.268983
RAC1	3.55527e-55	7.47246e-51	0.125831
TMEM243	3.68301e-55	7.74095e-51	0.108695
RSRP1	4.20226e-55	8.8323e-51	0.128182
IKZF2	6.16768e-55	1.29632e-50	-0.0938375
EGLN2	6.2284e-55	1.30908e-50	0.09376
ZSWIM6	7.08593e-55	1.48932e-50	0.0677973
CLTC	8.82311e-55	1.85444e-50	-0.156487
TRAPPC2P1	1.06277e-54	2.23373e-50	0.0932229
NRIP1	1.14568e-54	2.408e-50	-0.108672
FDPS	1.21289e-54	2.54926e-50	0.260598
RBM3	1.21622e-54	2.55625e-50	0.192744
CBR4	1.26365e-54	2.65594e-50	0.100569
PPP2R2B	1.32952e-54	2.79438e-50	0.104215
RDH11	2.06575e-54	4.3418e-50	0.119149
PDS5B	2.10671e-54	4.42788e-50	-0.106249
ETF1	2.18667e-54	4.59595e-50	0.104147
PCYOX1	2.27975e-54	4.79158e-50	-0.116718
DHX40	2.60429e-54	5.4737e-50	-0.10926
CSNK1D	2.62739e-54	5.52226e-50	0.107767
GUK1	2.86697e-54	6.0258e-50	0.0683697
NDUFV2	2.95215e-54	6.20482e-50	0.123206
BAIAP2L1	3.30831e-54	6.95341e-50	0.0874276
PSMB4	3.42631e-54	7.20141e-50	-0.160455
PHPT1	3.61944e-54	7.60733e-50	-0.159574
TAF6	3.76917e-54	7.92204e-50	0.0844109
ECHS1	3.87332e-54	8.14095e-50	0.0975386
CCDC66	3.91276e-54	8.22384e-50	-0.0943302
STT3B	4.01104e-54	8.43041e-50	-0.131989
LMO7	4.05436e-54	8.52145e-50	-0.139904
ALG6	4.52109e-54	9.50243e-50	-0.0967073
RAB11B	4.65661e-54	9.78726e-50	0.120867
JAG1	7.47174e-54	1.57041e-49	-0.135758
MIDN	8.94884e-54	1.88087e-49	0.126886
ZMPSTE24	9.36857e-54	1.96909e-49	-0.123453
KPNA4	9.89144e-54	2.07898e-49	-0.129363
KISS1	1.13371e-53	2.38284e-49	0.073712
PDZK1IP1	1.82166e-53	3.82876e-49	-0.18199
TBX3	2.05091e-53	4.3106e-49	0.179653
ZBTB38	2.31716e-53	4.8702e-49	-0.0976332
SLC25A39	2.36834e-53	4.97778e-49	0.105455
GTF2B	2.6369e-53	5.54225e-49	0.107107
FNIP2	3.63748e-53	7.64525e-49	0.0756687
ROGDI	3.71397e-53	7.80602e-49	0.0869117
ABHD3	3.83939e-53	8.06964e-49	0.0967685
KLF10	3.93429e-53	8.26908e-49	0.0933731
HNRNPL	4.48066e-53	9.41745e-49	-0.165874
TPTEP1	4.8877e-53	1.0273e-48	-0.0666353
PSMB3	5.10362e-53	1.07268e-48	0.130393
CLTA	5.45436e-53	1.1464e-48	0.118594
GFPT1	6.25093e-53	1.31382e-48	-0.108949
RRBP1	6.38555e-53	1.34212e-48	-0.2023
ENTPD3	6.44251e-53	1.35409e-48	0.0772373
ENO1	6.49176e-53	1.36444e-48	0.130607
WDR77	7.11228e-53	1.49486e-48	0.099669
LPCAT3	8.1531e-53	1.71362e-48	0.0946187
EHD1	9.23558e-53	1.94113e-48	0.0759946
NENF	1.09813e-52	2.30806e-48	-0.20528
RQCD1	1.10455e-52	2.32154e-48	-0.16143
GMCL1	1.2931e-52	2.71784e-48	-0.120227
LARP6	1.39407e-52	2.93007e-48	0.0878486
RTFDC1	1.76486e-52	3.70938e-48	0.11262
NUDT14	2.00896e-52	4.22243e-48	0.102245
ARFGAP3	2.32212e-52	4.88062e-48	0.0825734
PSMC5	2.75151e-52	5.78312e-48	0.128413
LAMTOR2	3.87334e-52	8.14099e-48	-0.174961
PDAP1	4.09662e-52	8.61028e-48	0.112719
ATL3	4.82338e-52	1.01378e-47	-0.0938798
CHCHD1	4.97777e-52	1.04623e-47	0.112943
C6orf48	5.10735e-52	1.07346e-47	0.129293
NXT1	6.66257e-52	1.40034e-47	0.124729
MYCL	6.67135e-52	1.40218e-47	-0.165771
CXXC1	6.90888e-52	1.45211e-47	0.0883698
CMC2	7.48851e-52	1.57393e-47	0.104026
HIBCH	7.8522e-52	1.65038e-47	0.108236
RAB10	8.31345e-52	1.74732e-47	-0.187566
BRD9	8.35566e-52	1.75619e-47	-0.117907
PUM2	8.72882e-52	1.83462e-47	-0.104168
PPA2	9.00576e-52	1.89283e-47	0.112544
BABAM1	9.90589e-52	2.08202e-47	0.103541
GRAMD3	1.02283e-51	2.14978e-47	0.0893289
NDUFS8	1.08105e-51	2.27215e-47	-0.154247
SRP19	1.11799e-51	2.3498e-47	0.101417
YAF2	1.37094e-51	2.88144e-47	-0.140946
LETM1	1.48637e-51	3.12405e-47	-0.123572
LINC00511	1.70031e-51	3.57371e-47	0.102371
ZNF165	1.80621e-51	3.7963e-47	0.0974197
BOLA2B	1.90658e-51	4.00724e-47	-0.0866781
SURF6	2.21054e-51	4.6461e-47	-0.0913141
ADRB2	2.88286e-51	6.0592e-47	0.0857762
COMMD1	2.94635e-51	6.19264e-47	0.0992676
MEMO1	2.97132e-51	6.24511e-47	-0.0889863
TMC4	3.00566e-51	6.31729e-47	0.108679
ACADVL	3.03547e-51	6.37994e-47	0.134814
FDX1	4.05924e-51	8.5317e-47	0.0683662
SATB1	4.07875e-51	8.57272e-47	-0.0896224
COMMD5	4.12756e-51	8.6753e-47	0.078566
KCNN4	5.11091e-51	1.07421e-46	0.104033
TMEM161B-AS1	5.41206e-51	1.13751e-46	-0.0772254
PSMC6	5.70184e-51	1.19841e-46	0.107593
GSTO2	7.28479e-51	1.53112e-46	0.101594
SMC1A	8.45862e-51	1.77783e-46	-0.112421
PSMA3	8.56705e-51	1.80062e-46	0.11947
DECR1	9.41512e-51	1.97887e-46	0.116322
CLK1	9.82435e-51	2.06488e-46	-0.155369
GNB1	1.10239e-50	2.317e-46	-0.161741
TOP1MT	1.35662e-50	2.85134e-46	0.0852045
DNTTIP2	1.3645e-50	2.8679e-46	0.0927405
ARL5A	1.39753e-50	2.93732e-46	-0.156806
TCEA1	1.4427e-50	3.03226e-46	-0.162511
EIF4E	1.52017e-50	3.19509e-46	-0.170109
NEDD4L	1.54998e-50	3.25774e-46	0.118909
DYNLL1	1.76816e-50	3.71632e-46	0.101258
CRIPT	1.79221e-50	3.76687e-46	-0.178272
AMZ2	2.26674e-50	4.76423e-46	0.110227
TMA7	2.49597e-50	5.24603e-46	-0.133828
TNFAIP8	3.02185e-50	6.35132e-46	0.0956775
RPS5	3.43695e-50	7.22378e-46	-0.109439
C5orf51	3.60888e-50	7.58514e-46	-0.0889197
SLC25A24	3.75089e-50	7.88362e-46	-0.114444
BTF3	5.06674e-50	1.06493e-45	0.0795586
AHR	5.31863e-50	1.11787e-45	-0.172474
UBR4	6.52042e-50	1.37046e-45	0.120601
HSPB11	1.03163e-49	2.16827e-45	0.129377
SWI5	1.10475e-49	2.32195e-45	-0.13137
PART1	1.12467e-49	2.36384e-45	0.0718072
PHAX	1.12878e-49	2.37248e-45	0.0926062
ANAPC11	1.28194e-49	2.69438e-45	0.109956
KSR2	1.29176e-49	2.71503e-45	-0.150113
DUT	1.3483e-49	2.83385e-45	-0.197359
NUDT3	1.39559e-49	2.93326e-45	-0.125216
ACAP2	1.48293e-49	3.11681e-45	-0.116477
RHOQ	1.51352e-49	3.18111e-45	-0.0991712
APOPT1	1.56812e-49	3.29588e-45	0.104421
NUTF2	1.77444e-49	3.72951e-45	0.113366
RASEF	1.82183e-49	3.82912e-45	-0.0756773
ALG13	1.87107e-49	3.93262e-45	0.0864343
DNMT1	1.95712e-49	4.11346e-45	-0.117464
MYL12B	1.97304e-49	4.14693e-45	0.0901466
PCGF2	2.35179e-49	4.94299e-45	0.0922418
TSPO	2.5277e-49	5.31271e-45	0.108701
SLC23A2	2.59311e-49	5.45021e-45	0.0830318
LMAN2	2.72456e-49	5.72648e-45	0.116828
UQCRHL	3.44797e-49	7.24693e-45	-0.0881132
C7orf49	3.81163e-49	8.01128e-45	0.10323
SCAND1	3.89581e-49	8.18822e-45	0.127697
RP11-390E23.6	3.96168e-49	8.32667e-45	0.0762963
STOML2	4.01565e-49	8.44008e-45	0.112586
CCNT1	4.04942e-49	8.51106e-45	-0.0817017
HOXA10	4.73528e-49	9.95262e-45	-0.0847295
OVOL1	5.64694e-49	1.18687e-44	0.0680082
ITGB3BP	6.01213e-49	1.26363e-44	-0.126328
ITGB1	6.19405e-49	1.30187e-44	-0.149682
GNAI2	6.64314e-49	1.39625e-44	0.0942123
TRIM31	7.92772e-49	1.66625e-44	-0.137463
HLA-DQB1	8.99119e-49	1.88977e-44	0.0760522
TPD52L1	9.38629e-49	1.97281e-44	-0.108387
C5orf24	1.11807e-48	2.34996e-44	-0.116654
BOLA3	1.83653e-48	3.86003e-44	-0.172337
SPATA2L	2.10507e-48	4.42444e-44	0.0678703
AKAP7	2.25197e-48	4.7332e-44	0.0782671
NAA20	2.3223e-48	4.88102e-44	0.110181
POGZ	2.77042e-48	5.82287e-44	-0.111857
RHOXF1-AS1	2.8126e-48	5.91153e-44	-0.0913724
TUG1	2.95346e-48	6.20759e-44	-0.115585
TAGLN2	3.21751e-48	6.76256e-44	-0.230285
DPM1	3.81513e-48	8.01864e-44	0.106676
GRHL3	4.26016e-48	8.95401e-44	-0.14848
SPATS2L	4.64987e-48	9.77311e-44	-0.226515
ATP6V0A1	5.31814e-48	1.11777e-43	0.0844227
DNAJC10	5.42349e-48	1.13991e-43	-0.100514
CCNI	5.52258e-48	1.16074e-43	0.137158
C1orf131	5.58286e-48	1.17341e-43	-0.127161
CENPW	7.65095e-48	1.60808e-43	-0.149221
PSMB7	9.4538e-48	1.987e-43	-0.193621
ATP6V1F	9.95473e-48	2.09228e-43	0.128214
YWHAG	1.11167e-47	2.3365e-43	-0.168586
DNAJB2	1.17983e-47	2.47976e-43	0.087389
2024-03-05	1.29121e-47	2.71386e-43	0.0966842
MKRN1	1.29467e-47	2.72113e-43	0.110414
MAPK13	1.38386e-47	2.9086e-43	0.10035
B3GALNT1	1.4137e-47	2.97132e-43	0.103773
AP1S1	1.58605e-47	3.33356e-43	0.10093
FAM102A	1.61961e-47	3.40409e-43	0.0773287
AGTRAP	2.17248e-47	4.56611e-43	-0.143804
STRN3	2.28584e-47	4.80437e-43	-0.115732
MRPL33	2.47069e-47	5.19289e-43	-0.136074
MIS18A	2.8667e-47	6.02522e-43	-0.0963607
PRAF2	3.22539e-47	6.77912e-43	0.082905
TWF2	3.30057e-47	6.93714e-43	0.0944819
IMMP2L	3.73932e-47	7.85929e-43	0.0790104
EI24	3.76134e-47	7.90559e-43	0.112072
ATP2B1	4.39887e-47	9.24555e-43	0.120821
CS	4.46107e-47	9.37627e-43	-0.0973221
C10orf99	5.5497e-47	1.16644e-42	0.367641
TOMM5	7.0081e-47	1.47296e-42	-0.114917
PDHB	7.07929e-47	1.48793e-42	0.084386
INPP1	7.51037e-47	1.57853e-42	0.101761
RTP4	7.51958e-47	1.58047e-42	0.0719714
SSR1	7.82773e-47	1.64523e-42	-0.152377
ADSSL1	8.13073e-47	1.70892e-42	0.0720509
LRPPRC	9.17343e-47	1.92807e-42	-0.104277
DHRS2	9.41221e-47	1.97826e-42	0.199205
RALGDS	9.6145e-47	2.02078e-42	-0.0852631
THAP5	1.21168e-46	2.54672e-42	-0.0994256
RPL17	1.25829e-46	2.64468e-42	-0.144216
ALG8	1.40633e-46	2.95582e-42	-0.113888
C12orf75	1.42974e-46	3.00504e-42	0.0919926
SRSF10	2.0323e-46	4.27148e-42	-0.209177
NDUFA3	2.05891e-46	4.32742e-42	-0.139066
RASSF6	2.09092e-46	4.3947e-42	0.080596
BROX	2.34817e-46	4.93538e-42	-0.160505
GART	2.70276e-46	5.68065e-42	-0.100455
GPR137B	2.71247e-46	5.70108e-42	0.0862152
ZNF552	2.81343e-46	5.91327e-42	-0.111833
SF3B4	2.92345e-46	6.14452e-42	0.0958425
TBCC	2.93961e-46	6.17848e-42	0.0695673
COQ4	3.04672e-46	6.40361e-42	-0.127265
SDHA	3.05435e-46	6.41964e-42	-0.133431
VCL	3.3279e-46	6.99458e-42	0.0958493
TSPYL1	3.75628e-46	7.89495e-42	-0.192424
DCLRE1C	3.85214e-46	8.09642e-42	-0.109225
HNRNPR	4.8498e-46	1.01933e-41	-0.169926
MSMO1	5.29224e-46	1.11232e-41	0.110663
UBE2D4	5.73566e-46	1.20552e-41	0.0809668
C14orf119	7.04324e-46	1.48035e-41	0.0994542
UGT1A1	7.14957e-46	1.5027e-41	0.0722146
ENTPD3-AS1	7.45271e-46	1.56641e-41	-0.101743
G3BP1	8.59097e-46	1.80565e-41	-0.13474
OGFOD3	8.91488e-46	1.87373e-41	0.0828648
CLN8	1.06728e-45	2.2432e-41	0.0869261
SDF2L1	1.09233e-45	2.29586e-41	-0.210869
ZNF44	1.51883e-45	3.19228e-41	0.0702929
GNB2L1	1.54195e-45	3.24088e-41	-0.141394
FAHD1	1.85788e-45	3.90489e-41	0.0753586
AREG	2.03526e-45	4.2777e-41	-0.0157368
VAMP8	2.1198e-45	4.4554e-41	0.0613247
TRAPPC4	2.51567e-45	5.28743e-41	0.0954196
MBD1	2.79323e-45	5.87082e-41	0.0735871
THOC7	3.03376e-45	6.37636e-41	0.0957592
KLF5	3.10855e-45	6.53356e-41	0.110485
GCLM	3.11284e-45	6.54257e-41	-0.125108
GSTM4	3.49086e-45	7.33709e-41	0.101927
CLIC4	3.68518e-45	7.74551e-41	0.0602274
FKBP1B	3.72588e-45	7.83104e-41	0.0752574
GALE	3.77987e-45	7.94453e-41	0.10358
ELF5	3.92325e-45	8.24588e-41	0.0613097
B4GALT5	4.10774e-45	8.63364e-41	-0.119919
FAM174B	4.59231e-45	9.65211e-41	0.101541
WASF2	5.06455e-45	1.06447e-40	0.114924
MINCR	5.55895e-45	1.16838e-40	-0.0883171
MGLL	6.1434e-45	1.29122e-40	0.0646195
LPAR2	7.40117e-45	1.55558e-40	0.0639216
WEE1	7.50112e-45	1.57658e-40	-0.145485
EIF5AL1	9.08656e-45	1.90981e-40	-0.115947
RPL36AL	9.59508e-45	2.01669e-40	0.0870176
VPS35	9.88296e-45	2.0772e-40	-0.154606
KIAA1217	1.00671e-44	2.11591e-40	-0.148207
CREG1	1.28936e-44	2.70998e-40	-0.200468
TMEM218	1.33418e-44	2.80418e-40	0.0822616
PDIA3	1.40687e-44	2.95696e-40	0.114162
PBX1	1.63311e-44	3.43247e-40	-0.130714
PHKG1	1.67939e-44	3.52974e-40	-0.165043
CTA-293F17.1	1.78776e-44	3.75752e-40	0.0730239
SLC44A1	1.94221e-44	4.08214e-40	-0.110735
MTHFD2	2.04205e-44	4.29199e-40	-0.0997279
PROM2	2.40217e-44	5.04888e-40	0.118073
CDK5	2.44796e-44	5.14513e-40	0.0793365
ST5	2.50317e-44	5.26117e-40	0.063415
DAZAP2	2.51097e-44	5.27755e-40	-0.155192
DCPS	2.53736e-44	5.33303e-40	0.0822457
RFXANK	2.88926e-44	6.07265e-40	0.0913526
PPP1R16A	2.89027e-44	6.07477e-40	-0.115895
C3orf52	2.94945e-44	6.19914e-40	0.0801387
TMEM251	3.35459e-44	7.05068e-40	0.0817314
GIPC1	3.41989e-44	7.18791e-40	0.0857853
PRDX5	3.88631e-44	8.16824e-40	0.104781
CCT8	4.7719e-44	1.00296e-39	-0.167318
NUDT19	5.43185e-44	1.14167e-39	-0.0919693
LSM7	5.7015e-44	1.19834e-39	-0.152483
COMMD6	5.89553e-44	1.23912e-39	-0.11257
B4GALT7	6.22494e-44	1.30836e-39	0.0792614
CYSRT1	1.13488e-43	2.38529e-39	-0.159332
DNAJC7	1.15319e-43	2.42377e-39	0.0984909
SYNE4	1.32891e-43	2.79311e-39	0.0711339
UBAC1	1.36888e-43	2.87711e-39	-0.0845069
BCL7C	1.39972e-43	2.94194e-39	0.095869
TADA3	1.44105e-43	3.02879e-39	0.0995301
LAD1	1.53427e-43	3.22473e-39	0.122637
ARID2	1.58972e-43	3.34127e-39	-0.0835
AGO2	1.59574e-43	3.35393e-39	0.0773117
CAST	1.6869e-43	3.54554e-39	-0.16726
VEGFA	1.88585e-43	3.96369e-39	0.141013
XAB2	2.5666e-43	5.39447e-39	-0.127036
DAAM1	2.57376e-43	5.40952e-39	-0.127204
SPCS1	3.00551e-43	6.31698e-39	0.13634
ZNF385A	3.13613e-43	6.59151e-39	0.0934951
FNBP1L	3.41967e-43	7.18747e-39	-0.155131
PRRC2C	3.79987e-43	7.98658e-39	-0.159039
C17orf75	3.89506e-43	8.18663e-39	0.0610359
TMEM242	4.05424e-43	8.52121e-39	0.0784352
LBR	5.03074e-43	1.05736e-38	-0.106098
CBWD3	5.13851e-43	1.08001e-38	-0.078595
ATP2C1	6.23409e-43	1.31028e-38	-0.102366
GRSF1	6.2351e-43	1.31049e-38	0.0965727
TPM4	6.4885e-43	1.36375e-38	0.122871
PIM1	6.99774e-43	1.47079e-38	-0.0373613
SMG7	7.09283e-43	1.49077e-38	-0.0841055
ACTL6A	8.73377e-43	1.83566e-38	-0.120353
ADD3	8.95015e-43	1.88114e-38	-0.0827268
PHF14	9.1048e-43	1.91365e-38	-0.21244
PCBP4	9.50978e-43	1.99877e-38	0.0565705
NSMCE2	9.76593e-43	2.0526e-38	0.0829245
APMAP	9.95621e-43	2.0926e-38	0.093531
RCN1	1.00044e-42	2.10273e-38	-0.581462
RPS6	1.10804e-42	2.32889e-38	0.0662338
KPNB1	1.37049e-42	2.8805e-38	-0.157048
WHSC1L1	1.49224e-42	3.13639e-38	0.0939699
NFU1	1.65141e-42	3.47093e-38	0.0931281
TMA16	1.67072e-42	3.51151e-38	-0.132965
MAP3K11	1.70055e-42	3.57422e-38	0.0889436
PXN	1.94745e-42	4.09315e-38	0.0809691
HSPA1A	2.04711e-42	4.30261e-38	0.620296
PRKCD	2.15529e-42	4.52999e-38	0.0730254
ACBD3	2.22903e-42	4.68498e-38	-0.129548
PSMD11	2.26824e-42	4.76738e-38	0.105787
RAB4A	2.4638e-42	5.17841e-38	0.116367
MLPH	2.62704e-42	5.52152e-38	0.0671188
PMF1	2.71536e-42	5.70714e-38	0.0983118
SERINC2	2.87053e-42	6.03329e-38	0.110766
MTRNR2L1	2.97337e-42	6.24943e-38	-0.0824028
HMOX1	3.17847e-42	6.68052e-38	0.0720498
TRADD	3.56248e-42	7.48762e-38	0.0802879
GSTO1	4.10593e-42	8.62984e-38	0.100528
PSIP1	4.37545e-42	9.19632e-38	-0.0832401
IGFBP5	4.5185e-42	9.49699e-38	0.113578
RSL24D1	4.81599e-42	1.01223e-37	-0.141815
LEPROTL1	5.86434e-42	1.23257e-37	0.0891059
ANKRD40	5.91102e-42	1.24238e-37	-0.0997131
USP38	5.9727e-42	1.25534e-37	0.063392
SMS	7.63286e-42	1.60427e-37	-0.176886
RPS16	9.22591e-42	1.9391e-37	-0.0935496
MYZAP	1.38763e-41	2.91651e-37	0.0569984
COASY	1.39104e-41	2.92368e-37	0.0857526
TALDO1	1.44495e-41	3.037e-37	0.114768
RAP1A	1.58595e-41	3.33335e-37	0.0891223
CHPF	1.70239e-41	3.57807e-37	0.0815808
PPP3R1	1.91046e-41	4.01541e-37	-0.0852448
MTHFD2L	2.03258e-41	4.27208e-37	-0.108695
TMED1	2.06807e-41	4.34668e-37	0.0822862
RP11-140K17.3	2.17429e-41	4.56993e-37	-0.0972426
PPCS	2.19138e-41	4.60584e-37	0.0939449
BCAM	2.23697e-41	4.70165e-37	0.070624
ATP6V0D1	2.71249e-41	5.70111e-37	0.0819947
CFD	2.85327e-41	5.997e-37	-0.17144
ARF3	3.64203e-41	7.65482e-37	-0.143418
PQLC1	3.6795e-41	7.73357e-37	0.058853
CREB3	3.73287e-41	7.84574e-37	0.0703501
REPIN1	3.91924e-41	8.23745e-37	0.0937244
USP3	4.27351e-41	8.98207e-37	0.0833646
SLC2A1	4.36713e-41	9.17884e-37	0.227043
LRRC28	4.45722e-41	9.36818e-37	0.0649217
MFF	4.64971e-41	9.77275e-37	0.0974808
REXO4	4.78373e-41	1.00544e-36	-0.0857415
UBE2M	4.97502e-41	1.04565e-36	0.0873651
RNASEH2A	6.27611e-41	1.31911e-36	-0.112741
QSER1	6.52653e-41	1.37175e-36	-0.070919
KRAS	6.60074e-41	1.38734e-36	-0.1336
PMPCB	6.91903e-41	1.45424e-36	0.0939295
DPM2	7.24955e-41	1.52371e-36	-0.12173
RRAS	7.35477e-41	1.54583e-36	0.0568699
PPP1R11	7.57669e-41	1.59247e-36	0.102415
RPL10	7.63043e-41	1.60376e-36	-0.0463902
BAX	7.7826e-41	1.63575e-36	0.101965
RAB14	7.93786e-41	1.66838e-36	-0.130414
METTL12	8.98453e-41	1.88837e-36	-0.117803
PAK2	9.47548e-41	1.99156e-36	-0.130102
CMTM7	9.72254e-41	2.04348e-36	0.0928638
ARPC5L	1.09528e-40	2.30206e-36	-0.138615
GTPBP6	1.20377e-40	2.53008e-36	0.0730636
MCM5	1.29209e-40	2.71572e-36	-0.086808
NUDCD2	1.35756e-40	2.85332e-36	0.0937231
CMIP	1.53926e-40	3.23522e-36	-0.125041
HMGA1	1.64093e-40	3.4489e-36	0.0918115
PLPP2	1.66914e-40	3.5082e-36	0.0943423
ATP5F1	1.88774e-40	3.96764e-36	0.118865
TOB1	1.89406e-40	3.98094e-36	0.134704
BCAR1	2.03938e-40	4.28637e-36	0.0688023
TINF2	2.26613e-40	4.76296e-36	0.06927
SEC11C	2.61126e-40	5.48835e-36	0.0874041
LINC01481	3.04146e-40	6.39255e-36	-0.0963175
TMEM50A	3.05845e-40	6.42826e-36	-0.143563
ACAA2	3.16284e-40	6.64765e-36	0.0530371
RANGRF	3.39345e-40	7.13235e-36	0.0776241
TSPAN14	3.70107e-40	7.77892e-36	0.0882325
HOXB8	3.81356e-40	8.01535e-36	0.0859634
ATP5O	4.23126e-40	8.89326e-36	-0.127068
PKN2	4.42745e-40	9.30561e-36	-0.110219
ZDHHC16	6.36554e-40	1.33791e-35	0.0693842
MZT1	7.11839e-40	1.49614e-35	-0.143281
KRTCAP3	8.0413e-40	1.69012e-35	0.0964456
CHP2	9.13342e-40	1.91966e-35	0.0856205
EPHA2	9.26586e-40	1.9475e-35	0.0925326
MRPS16	9.42513e-40	1.98097e-35	0.0943311
PACSIN2	1.03216e-39	2.1694e-35	0.0665067
ADRM1	1.05665e-39	2.22087e-35	0.106684
APOL6	1.15591e-39	2.42949e-35	-0.0969395
AFF4	1.17528e-39	2.47021e-35	0.0943637
ASNA1	1.18068e-39	2.48155e-35	0.0926648
SORL1	1.32949e-39	2.79432e-35	-0.122581
TCF7	1.36749e-39	2.87419e-35	0.0628159
PLOD1	1.39294e-39	2.92768e-35	-0.0762894
EXOSC1	1.41763e-39	2.97958e-35	0.0839557
UPK1B	1.50563e-39	3.16453e-35	-0.509571
SAR1A	1.5326e-39	3.22121e-35	-0.19985
NDFIP2	1.66023e-39	3.48947e-35	-0.140209
RHOG	1.74943e-39	3.67695e-35	0.0719911
PLLP	1.75622e-39	3.69122e-35	-0.11046
LETMD1	1.86428e-39	3.91835e-35	-0.11521
FAM49B	1.97273e-39	4.14629e-35	0.0894468
MDFI	2.01211e-39	4.22906e-35	0.10101
FAAP20	2.0533e-39	4.31563e-35	-0.145658
NFKBIB	2.762e-39	5.80517e-35	0.0723647
MGST1	2.85201e-39	5.99435e-35	-0.17978
BCL10	2.94107e-39	6.18154e-35	0.0664016
CASP6	2.945e-39	6.1898e-35	0.0676247
OSR1	3.03783e-39	6.38491e-35	0.0686452
NDUFB6	3.35882e-39	7.05957e-35	0.0896257
SETD5	3.61422e-39	7.59636e-35	-0.159894
SPIN1	3.81434e-39	8.01698e-35	-0.0751623
HLTF	3.88221e-39	8.15962e-35	-0.0697747
BRD7	3.97572e-39	8.35616e-35	-0.129657
SFPQ	4.58344e-39	9.63348e-35	-0.130761
SLC39A1	5.62078e-39	1.18138e-34	0.0850639
C11orf31	6.01351e-39	1.26392e-34	-0.145325
WDR33	6.31194e-39	1.32664e-34	0.0962006
2024-09-08	6.78538e-39	1.42615e-34	-0.0965049
TOLLIP	6.79101e-39	1.42733e-34	0.0915092
FAM213B	6.8437e-39	1.43841e-34	0.0728522
TBCB	7.25942e-39	1.52579e-34	0.10251
HECTD1	7.40941e-39	1.55731e-34	0.0936004
C18orf21	7.61293e-39	1.60008e-34	0.0672908
MAP3K2	9.44848e-39	1.98588e-34	-0.111657
PKP3	1.00126e-38	2.10444e-34	0.0780549
TMC6	1.219e-38	2.56209e-34	0.071757
EIF3F	1.44775e-38	3.04289e-34	0.0888315
TMEM45B	1.45716e-38	3.06266e-34	0.100179
TCEAL3	1.53957e-38	3.23587e-34	0.0935492
XPOT	1.556e-38	3.2704e-34	-0.0710766
CHMP1B	1.77944e-38	3.74002e-34	-0.146467
DHCR24	2.04118e-38	4.29015e-34	-0.119095
SMIM20	2.06295e-38	4.33591e-34	0.0894685
GMPR2	2.09959e-38	4.41292e-34	0.0831857
DHX15	2.4206e-38	5.08762e-34	-0.109774
TMEM245	2.46815e-38	5.18756e-34	-0.0736985
SUCLG2	2.58139e-38	5.42557e-34	0.0768927
CWC27	2.77853e-38	5.83992e-34	0.0690331
DHFR	2.97725e-38	6.25759e-34	-0.0782274
CNP	4.29164e-38	9.02017e-34	0.0738328
FAM98A	4.62984e-38	9.73101e-34	-0.0744263
PDS5A	4.7173e-38	9.91482e-34	-0.0971444
EMC9	6.29016e-38	1.32207e-33	0.0578972
MIR22HG	6.44224e-38	1.35403e-33	0.0936447
KMT2E	6.72297e-38	1.41303e-33	0.103005
CMTM3	7.07028e-38	1.48603e-33	-0.0675839
SELENBP1	7.14138e-38	1.50097e-33	0.085011
BCKDK	9.21826e-38	1.93749e-33	0.0839643
RPRD1B	1.08057e-37	2.27114e-33	-0.0748434
B3GAT3	1.21116e-37	2.54562e-33	0.0695923
DAZAP1	1.27216e-37	2.67382e-33	-0.11049
UBE2G2	1.31163e-37	2.75678e-33	-0.110198
ZFP14	1.46595e-37	3.08113e-33	-0.0724206
TP53BP2	1.4932e-37	3.13841e-33	0.0615545
PSMD10	1.76432e-37	3.70826e-33	-0.108323
NUDT21	1.85125e-37	3.89096e-33	-0.127129
RNF223	1.94374e-37	4.08536e-33	0.0667048
MCM3	1.95337e-37	4.10559e-33	-0.113382
PIR	2.06046e-37	4.33068e-33	-0.14719
IMP4	2.12721e-37	4.47098e-33	-0.135868
COPRS	2.14503e-37	4.50842e-33	0.0760791
OXR1	2.58193e-37	5.4267e-33	-0.108051
THEM6	2.70099e-37	5.67694e-33	0.0807925
NUDT5	2.79067e-37	5.86543e-33	-0.136086
MDFIC	2.86822e-37	6.02843e-33	-0.0710496
ASL	2.99395e-37	6.29268e-33	0.0720058
KIF5C	3.01264e-37	6.33198e-33	-0.0728742
TAP1	3.01305e-37	6.33283e-33	0.081827
METTL7A	3.29459e-37	6.92456e-33	-0.126511
DYNLT3	3.34821e-37	7.03727e-33	0.0943473
ACLY	3.45964e-37	7.27148e-33	-0.104969
DDX1	3.64809e-37	7.66755e-33	-0.125046
HLA-DMA	3.71883e-37	7.81623e-33	0.0519632
ANXA7	3.88058e-37	8.15621e-33	0.0942499
GRINA	5.29428e-37	1.11275e-32	0.0844985
PTMS	5.43886e-37	1.14314e-32	0.134408
SMG1	6.04637e-37	1.27083e-32	-0.0969903
RICTOR	6.26924e-37	1.31767e-32	-0.0920022
CYB561D2	6.28386e-37	1.32074e-32	0.0661176
POLR2C	6.6636e-37	1.40056e-32	0.0826474
SUMO2	6.89711e-37	1.44964e-32	0.0763566
SPAG9	7.38805e-37	1.55282e-32	0.088581
EWSR1	7.57248e-37	1.59158e-32	0.0931166
TRAFD1	7.73808e-37	1.62639e-32	0.0633382
RBM15B	7.78345e-37	1.63592e-32	0.0589217
ABHD5	8.10789e-37	1.70412e-32	0.0633221
GRHL2	8.67915e-37	1.82418e-32	-0.0860161
SLC35B3	9.08246e-37	1.90895e-32	-0.0844261
APLP2	9.77445e-37	2.05439e-32	0.10392
DNAJA2	1.00928e-36	2.1213e-32	-0.12244
GATA3-AS1	1.01506e-36	2.13346e-32	0.0717613
FHIT	1.17593e-36	2.47156e-32	0.0754084
PPP6C	1.34596e-36	2.82893e-32	-0.0880829
NDUFA13	1.51612e-36	3.18659e-32	-0.126521
SLC25A4	1.65798e-36	3.48475e-32	0.090916
CRELD2	1.72802e-36	3.63196e-32	-0.149024
ZNF138	2.07423e-36	4.35961e-32	0.0565422
GPM6B	2.11116e-36	4.43723e-32	-0.0635173
FBP1	2.47107e-36	5.1937e-32	-0.212918
PHYH	2.59501e-36	5.4542e-32	0.0750313
CLK3	2.90599e-36	6.10781e-32	0.078549
SULF2	4.66239e-36	9.79941e-32	0.0547411
SLC30A7	4.7996e-36	1.00878e-31	-0.095152
NDUFA1	4.83295e-36	1.01579e-31	-0.102307
C7orf50	4.90182e-36	1.03027e-31	0.0957544
PDK2	5.13457e-36	1.07918e-31	0.067087
SDR39U1	5.69806e-36	1.19762e-31	0.0700078
MRPS2	5.85616e-36	1.23085e-31	-0.0865442
STIM2	6.64278e-36	1.39618e-31	-0.0716422
SAMD12	7.0363e-36	1.47889e-31	-0.106365
CCDC57	7.05534e-36	1.48289e-31	0.0908106
EML4	7.15685e-36	1.50423e-31	0.0785253
ADIPOR1	7.34883e-36	1.54458e-31	0.0475049
AHSA2	9.59498e-36	2.01667e-31	-0.0805886
SIGIRR	1.11097e-35	2.33503e-31	0.0758598
ITPKC	1.13883e-35	2.39359e-31	0.0680314
MX1	1.22204e-35	2.56848e-31	0.0873108
PLD3	1.23812e-35	2.60228e-31	0.088342
CEP89	1.34263e-35	2.82194e-31	-0.0618678
RAD21	1.40358e-35	2.95005e-31	-0.121562
EHBP1L1	1.52084e-35	3.19651e-31	-0.0742379
MYO6	1.54954e-35	3.25682e-31	0.0892034
PUSL1	1.5738e-35	3.30781e-31	-0.0861464
RAB20	1.58321e-35	3.32759e-31	0.0715721
ZFP62	1.65438e-35	3.47717e-31	0.0577087
FIS1	1.74337e-35	3.66421e-31	0.108497
NQO2	1.86074e-35	3.9109e-31	-0.0813645
PRPS1	1.91745e-35	4.03009e-31	0.0570707
ZNF626	1.99474e-35	4.19255e-31	-0.152796
LRRC58	2.04565e-35	4.29955e-31	-0.0838508
BIRC2	2.27783e-35	4.78754e-31	-0.106543
PPP1R37	2.49089e-35	5.23536e-31	0.0707611
SH3GLB1	2.67076e-35	5.6134e-31	0.0883814
CISD2	2.70243e-35	5.67997e-31	0.0844104
CLCA2	3.04445e-35	6.39883e-31	-0.164047
RNF187	3.07709e-35	6.46743e-31	0.0869088
COX11	3.18653e-35	6.69745e-31	0.0697998
CAB39L	3.54792e-35	7.45703e-31	0.0755067
CACYBP	3.77053e-35	7.92491e-31	0.121931
MTA2	4.66554e-35	9.80602e-31	-0.0935761
TMEM116	4.78154e-35	1.00498e-30	0.0694247
LGALS8	5.03105e-35	1.05743e-30	0.0752413
CTD-2336O2.1	5.98233e-35	1.25737e-30	0.070229
DYRK2	6.32735e-35	1.32988e-30	-0.0720715
NGDN	6.5577e-35	1.3783e-30	0.0662215
TIMM17B	7.20557e-35	1.51447e-30	0.0910668
DCUN1D4	7.8292e-35	1.64554e-30	-0.0718745
SDCCAG8	8.41569e-35	1.76881e-30	-0.107832
CANT1	9.12382e-35	1.91765e-30	0.0631425
ATP6AP1	9.38366e-35	1.97226e-30	0.100344
ABHD11	9.6336e-35	2.02479e-30	0.04345
USP1	9.90625e-35	2.08209e-30	-0.0839203
FAM53C	1.01597e-34	2.13537e-30	0.0792878
ADAM10	1.22623e-34	2.57729e-30	-0.121828
GNPTG	1.23949e-34	2.60516e-30	0.0727069
BLVRA	1.28566e-34	2.7022e-30	0.0822261
ECHDC1	1.35597e-34	2.84998e-30	0.0852843
ZNF32	1.62907e-34	3.42397e-30	0.0798506
GNG5	1.6421e-34	3.45136e-30	0.0848514
PHF11	1.70842e-34	3.59076e-30	0.0751748
DNAJC30	1.76183e-34	3.70301e-30	0.0656077
POGLUT1	2.15519e-34	4.52978e-30	-0.0790608
METTL5	2.18027e-34	4.58249e-30	0.0986063
RPP38	2.21793e-34	4.66165e-30	-0.0987086
EPB41	2.24568e-34	4.71998e-30	-0.0689253
RRP15	2.41355e-34	5.07279e-30	-0.130165
RNPS1	2.46511e-34	5.18117e-30	0.0983327
RP13-401N8.1	2.91153e-34	6.11946e-30	-0.0614378
LSM2	2.97251e-34	6.24763e-30	0.0773348
[truncated: 4,373 more rows]
