# Supplementary material for: A novel prognostic biomarker DUSP6 promote the malignant progression of bladder cancer through mTOR mediated mitophagy
Source: Front Oncol. 2025 Aug 27;15:1603069. doi: 10.3389/fonc.2025.1603069 (PMC12420332; doi:10.3389/fonc.2025.1603069)
Supplement: Supplementary file 4 [file DataSheet2.csv]

Table S2 Screening of Differentially Expressed Genes between DUSP6 high and low group.
	logFC	AveExpr	t	P.Value	adj.P.Val	B
SPRY4	0.753841883	3.764642138	8.018001543	1.13E-14	1.10E-10	22.55406397
EFNB1	0.866774397	6.403273729	7.171986864	3.46E-12	2.20E-08	17.12735536
SPRED1	0.671403479	3.480574995	7.130770441	4.52E-12	2.20E-08	16.87467396
TNFRSF10B	0.594870047	5.175357951	6.9893565	1.12E-11	4.37E-08	16.01629736
BCL10	0.433135669	4.355231523	6.840541635	2.87E-11	8.78E-08	15.12750609
PTPRE	0.55169079	2.731557905	6.79348124	3.85E-11	8.78E-08	14.84957234
DUSP7	0.834617488	4.739261717	6.792312952	3.88E-11	8.78E-08	14.84269183
RGS17	0.567164272	1.219572049	6.785298566	4.05E-11	8.78E-08	14.80140102
ANGPT2	0.634313617	2.650933528	6.757553326	4.82E-11	9.39E-08	14.63840717
ADORA2B	0.893117589	3.273212157	6.721794475	6.01E-11	1.07E-07	14.42911724
DOCK6	0.370897855	3.719085239	6.645445189	9.62E-11	1.56E-07	13.9852173
MESP1	-0.975815012	1.817653026	-6.586374084	1.38E-10	1.92E-07	13.64455436
TRIB2	0.86858788	4.702909125	6.581975104	1.42E-10	1.92E-07	13.61928295
ITGA3	0.961825602	6.650236149	6.575420034	1.48E-10	1.92E-07	13.58165029
SLC45A3	0.702103616	3.564851016	6.561128366	1.61E-10	1.96E-07	13.49970617
PHLDA1	0.848294534	4.877939689	6.537195697	1.86E-10	2.13E-07	13.36280436
SPRED2	0.491662025	4.638906762	6.522933169	2.03E-10	2.20E-07	13.28141
TCN1	1.641801335	2.937145622	6.438592824	3.37E-10	3.46E-07	12.80302464
ERO1A	0.541549189	5.696674231	6.410829173	3.98E-10	3.87E-07	12.64664944
SLC38A2	0.53315641	7.357522664	6.390668142	4.48E-10	3.98E-07	12.53343873
GSDME	0.804043944	2.495524816	6.390189653	4.50E-10	3.98E-07	12.53075538
CAPRIN2	0.475173035	3.078112371	6.363221263	5.28E-10	4.47E-07	12.37978158
RGS9BP	-0.398257404	0.644483915	-6.252404623	1.01E-09	8.21E-07	11.76488252
TRAF3IP2	0.439012881	3.792842475	6.245803947	1.05E-09	8.21E-07	11.72853573
VEGFA	0.707687397	5.39683987	6.225894256	1.18E-09	8.87E-07	11.61909332
SREK1IP1	0.31819744	3.398666069	6.122620982	2.15E-09	1.55E-06	11.05602411
RDM1	-0.585546049	2.046987027	-6.116242925	2.23E-09	1.55E-06	11.02150439
TMEM181	0.401934012	5.036289778	6.095457877	2.51E-09	1.69E-06	10.90921681
DHDH	-0.696418193	2.167998151	-6.075547143	2.82E-09	1.78E-06	10.80194947
HTR7	0.811736008	1.532692563	6.07479335	2.83E-09	1.78E-06	10.79789419
ABCA10	0.608422624	1.241031375	6.053258888	3.20E-09	1.95E-06	10.68221873
FLT1	0.53821042	3.1830275	6.043084339	3.39E-09	2.00E-06	10.62768331
ITGA2	0.875434148	4.339683069	6.006277117	4.18E-09	2.34E-06	10.43103438
ZBTB7A	0.314728145	5.056940544	6.005739223	4.19E-09	2.34E-06	10.428168
FOSL1	0.935344446	5.272463303	5.956125854	5.55E-09	3.00E-06	10.1647042
CD44	0.962528269	6.165135624	5.92487941	6.61E-09	3.42E-06	9.999711962
CA12	1.103392442	4.746103162	5.921851664	6.73E-09	3.42E-06	9.98376298
PREP	0.339059651	4.212745507	5.918667996	6.85E-09	3.42E-06	9.967000019
UBA6	0.451106989	4.20832898	5.913383292	7.05E-09	3.44E-06	9.939191135
AIG1	0.458042669	4.346716354	5.900702837	7.57E-09	3.60E-06	9.8725496
SPRY2	0.674256444	3.581276003	5.882736936	8.37E-09	3.88E-06	9.778335982
DUSP4	0.764352851	4.103237921	5.878741841	8.56E-09	3.88E-06	9.757418365
TCEA3	-0.799072523	4.29692012	-5.863165849	9.33E-09	3.96E-06	9.67597911
MCC	0.651991718	3.273824536	5.861413901	9.43E-09	3.96E-06	9.66683038
ANXA10	1.680854284	2.660515865	5.859587933	9.52E-09	3.96E-06	9.657297559
ATP2B1	0.495224695	4.410888977	5.85642183	9.69E-09	3.96E-06	9.640774224
ASPH	0.630122637	4.93416012	5.855364666	9.75E-09	3.96E-06	9.635258739
MMP10	1.386890719	2.937093953	5.8416412	1.05E-08	4.18E-06	9.563736032
PTHLH	1.253947159	2.692278616	5.829469646	1.13E-08	4.31E-06	9.500419561
LIMS1	0.418659301	4.677379302	5.829122173	1.13E-08	4.31E-06	9.498613639
FGD3	-0.677733675	4.115150275	-5.804184451	1.29E-08	4.85E-06	9.369241373
R3HDM4	0.27944914	6.881406981	5.780074571	1.48E-08	5.43E-06	9.244608452
PEAR1	0.410031832	1.967492016	5.773234108	1.53E-08	5.54E-06	9.209327296
CD58	0.410196359	4.684505349	5.769885869	1.56E-08	5.54E-06	9.192070895
ETV4	0.79226414	4.493747429	5.701329105	2.27E-08	7.79E-06	8.840600627
NABP1	0.494459218	2.287413964	5.700935702	2.28E-08	7.79E-06	8.838594038
ESM1	0.805264622	3.430528625	5.697262481	2.32E-08	7.79E-06	8.81986408
ZSWIM6	0.42508763	3.143671425	5.694492936	2.36E-08	7.79E-06	8.80574879
FSCN1	0.8320306	7.453984996	5.687807897	2.45E-08	7.95E-06	8.771701741
HAPLN1	0.570219629	1.085314388	5.665477935	2.76E-08	8.82E-06	8.658220956
EOGT	0.417769027	4.105951281	5.641620373	3.14E-08	9.72E-06	8.537396226
AMIGO2	0.811784901	5.908348031	5.641602893	3.14E-08	9.72E-06	8.537307858
MAP3K5	0.500790102	4.585995121	5.621259693	3.50E-08	1.07E-05	8.434624416
ITGA6	0.807335071	5.914645009	5.617473691	3.58E-08	1.07E-05	8.415549235
DPY19L1	0.438569079	3.856383932	5.562976704	4.79E-08	1.40E-05	8.142189866
TRMT11	0.322467006	2.822180334	5.56227904	4.80E-08	1.40E-05	8.138705111
DESI1	0.28274584	4.927855951	5.551181125	5.10E-08	1.46E-05	8.083322462
PKM	0.493574462	9.121565292	5.543511397	5.31E-08	1.50E-05	8.045103015
GABBR1	0.636378529	2.762248169	5.532759201	5.62E-08	1.57E-05	7.9915993
GABBR2	-1.032024695	1.740049102	-5.524260055	5.88E-08	1.61E-05	7.949369879
SMIM15	0.294637082	5.741391038	5.516460517	6.13E-08	1.66E-05	7.910665516
CDH13	0.549449655	1.251213734	5.509439749	6.36E-08	1.70E-05	7.875865806
PLEK2	0.756182471	5.535618081	5.498429146	6.74E-08	1.78E-05	7.821366298
LRRFIP1	0.336860548	4.922653596	5.446238229	8.87E-08	2.31E-05	7.564309528
CLCA2	1.614473244	3.98004562	5.431829592	9.57E-08	2.45E-05	7.493713899
BICD1	0.370375123	1.882387512	5.420152376	1.02E-07	2.54E-05	7.43661913
RSPH3	0.31374534	2.998303426	5.418715942	1.02E-07	2.54E-05	7.429603119
PXN	0.38958074	4.664037497	5.415500606	1.04E-07	2.54E-05	7.41390418
HMGA2	0.819875255	1.049924403	5.415367347	1.04E-07	2.54E-05	7.413253713
F2RL1	0.757619617	4.455954872	5.413345281	1.05E-07	2.54E-05	7.403385259
HIVEP2	0.398652977	3.569939729	5.393028946	1.17E-07	2.78E-05	7.304410219
POC1B	0.309814276	2.721200636	5.381778494	1.24E-07	2.92E-05	7.249739597
FOXO6	-0.814281101	2.980190052	-5.375021185	1.29E-07	2.98E-05	7.216950418
USP15	0.279735136	3.118981053	5.371654646	1.31E-07	3.00E-05	7.200627897
SMAD3	0.539570119	5.234082618	5.355713388	1.42E-07	3.20E-05	7.123457421
TFB1M	0.277155276	2.916663088	5.354956265	1.43E-07	3.20E-05	7.119797176
SOWAHA	-0.544609062	1.245149052	-5.340571949	1.54E-07	3.40E-05	7.050342512
CHD1	0.325808517	3.396042481	5.335220569	1.58E-07	3.46E-05	7.024544639
SEMA4B	0.665213873	6.437553307	5.321312245	1.70E-07	3.65E-05	6.957600304
AMD1	0.367941976	4.371906782	5.320398	1.70E-07	3.65E-05	6.953205112
AKIRIN2	0.316504608	5.673838558	5.306178169	1.83E-07	3.84E-05	6.884928148
RBM25	0.302909585	4.793397773	5.306176309	1.83E-07	3.84E-05	6.884919226
PLXNA2	0.492091044	3.560256812	5.301730094	1.88E-07	3.89E-05	6.863603108
ERRFI1	0.63240226	6.093323864	5.297534202	1.92E-07	3.93E-05	6.843501305
TNFRSF10A	0.486043541	3.496973362	5.292404386	1.97E-07	3.98E-05	6.818943994
PRAP1	-0.246364368	0.340788929	-5.291179974	1.98E-07	3.98E-05	6.813085579
MPHOSPH6	0.369539518	5.13796862	5.287143071	2.02E-07	4.00E-05	6.793778626
CA9	1.293191703	4.018303762	5.286025916	2.03E-07	4.00E-05	6.788437961
S100A2	1.618944932	8.412658009	5.279713756	2.10E-07	4.09E-05	6.758280504
CCDC68	0.502201487	1.747317032	5.27590149	2.14E-07	4.13E-05	6.740081891
ASAP3	-0.51981978	3.812822625	-5.272815485	2.18E-07	4.16E-05	6.725358591
CDK17	0.349702226	3.702254467	5.26957493	2.21E-07	4.19E-05	6.709905988
PRNP	0.792386605	7.171178916	5.264443313	2.27E-07	4.23E-05	6.685452729
HS3ST1	0.628537958	3.36425603	5.263946804	2.28E-07	4.23E-05	6.683087859
CAPZA1	0.301222	7.374198867	5.260399131	2.32E-07	4.26E-05	6.666195925
TNS4	1.070378379	5.794627055	5.258393989	2.34E-07	4.27E-05	6.656652998
WDR36	0.341043784	3.818692277	5.252333932	2.42E-07	4.34E-05	6.627831034
CD244	-0.548297389	1.152360829	-5.251215822	2.43E-07	4.34E-05	6.622516399
ACTG1	0.29773704	12.06212974	5.241192166	2.56E-07	4.51E-05	6.574915618
HOXD9	0.545856666	3.421797005	5.240041097	2.57E-07	4.51E-05	6.569454434
SOX7	0.721436675	2.479542892	5.235515354	2.63E-07	4.58E-05	6.547992419
NUP50	0.289715522	4.724258042	5.222428762	2.81E-07	4.85E-05	6.486023935
C6orf141	0.737824452	1.948979812	5.220539473	2.84E-07	4.85E-05	6.477088804
CASP8	0.369999952	3.722781259	5.218541657	2.87E-07	4.86E-05	6.46764348
DMBX1	-0.749523947	1.611661309	-5.214959174	2.92E-07	4.88E-05	6.450714009
COL17A1	1.327582139	4.016077525	5.21410303	2.93E-07	4.88E-05	6.446669694
IFNGR1	0.420638223	6.316712195	5.206558511	3.05E-07	5.03E-05	6.41105537
DCBLD1	0.477124404	3.365839776	5.200711933	3.14E-07	5.14E-05	6.383487193
CCND1	0.845602983	6.352041645	5.196927175	3.20E-07	5.17E-05	6.365655446
CLDN3	-1.317773623	3.782060292	-5.196360868	3.21E-07	5.17E-05	6.362988288
ZUP1	0.266187752	3.397555344	5.180583315	3.47E-07	5.55E-05	6.288782043
ERICH5	-0.896850645	3.112743589	-5.178442283	3.51E-07	5.56E-05	6.278727347
PLAG1	0.477168588	1.620763122	5.17616793	3.55E-07	5.58E-05	6.268050524
FAM83A	1.275370425	4.376589622	5.165970301	3.74E-07	5.83E-05	6.220228695
SEPTIN10	0.424762391	5.290436503	5.156660258	3.92E-07	6.06E-05	6.17664116
PRPF38B	0.281922087	4.818553576	5.140491838	4.25E-07	6.52E-05	6.101107589
ELL2	0.514107192	4.283156354	5.137362774	4.31E-07	6.57E-05	6.086513591
SNAPC1	0.40766575	3.569048221	5.135362675	4.36E-07	6.58E-05	6.077189175
MAP2K4	0.290172862	4.075500326	5.125025022	4.59E-07	6.88E-05	6.029045922
AMMECR1L	0.285607418	4.471943628	5.104199876	5.09E-07	7.57E-05	5.932319601
IL17D	-0.384877815	1.303093943	-5.099546767	5.21E-07	7.65E-05	5.910754536
RRN3	0.319084575	5.078077796	5.099175628	5.22E-07	7.65E-05	5.909035216
VTCN1	-1.115260819	2.972110572	-5.09627016	5.29E-07	7.70E-05	5.895579281
LDLR	0.681990842	4.3485242	5.094120449	5.35E-07	7.72E-05	5.885627769
STRN3	0.337533144	3.999258536	5.088851718	5.49E-07	7.87E-05	5.861253164
LRRC8C	0.419078562	2.153226142	5.082354957	5.67E-07	8.04E-05	5.831227823
MOSMO	0.285290838	2.607233171	5.081564145	5.69E-07	8.04E-05	5.827575311
ATP6V0E2	-0.535588444	3.313635917	-5.071511882	5.98E-07	8.39E-05	5.781190586
ALG13	0.256434122	3.316261993	5.063408209	6.23E-07	8.60E-05	5.743856062
EREG	0.998232717	1.821526399	5.062846286	6.25E-07	8.60E-05	5.741269163
DARS1	0.303889203	5.693864624	5.062194638	6.27E-07	8.60E-05	5.738269519
TPBG	0.553119796	5.240292722	5.05666043	6.44E-07	8.78E-05	5.712808306
APOE	-0.944945911	6.994644042	-5.05468988	6.50E-07	8.80E-05	5.703748315
BAZ1A	0.343297549	4.711183237	5.050863811	6.63E-07	8.91E-05	5.686166061
KLF7	0.450507392	3.190936896	5.048282617	6.71E-07	8.96E-05	5.674311099
SLC20A1	0.47559765	6.02478994	5.044094952	6.85E-07	9.08E-05	5.655089234
LRIG3	0.608000772	3.551819996	5.041985265	6.92E-07	9.12E-05	5.645410839
STXBP3	0.284586365	4.487044679	5.035644535	7.14E-07	9.34E-05	5.616343558
B3GALNT1	0.50641332	3.302079635	5.031722791	7.28E-07	9.46E-05	5.598381534
PLXNB3	0.650378063	2.696283667	5.024336744	7.55E-07	9.74E-05	5.564586054
CD164	0.338430131	6.891164581	5.020698542	7.68E-07	9.80E-05	5.547955214
ARAP3	0.449931221	4.111568806	5.020489078	7.69E-07	9.80E-05	5.546998042
FBXO38	0.282450802	3.619996247	5.016302841	7.85E-07	9.94E-05	5.527875866
XDH	0.677248749	2.506421787	5.014606543	7.92E-07	9.96E-05	5.520131402
RAPGEF3	0.444825657	2.060948449	5.008653293	8.15E-07	0.000101441	5.492970033
TANK	0.29609502	4.289143299	5.008194612	8.17E-07	0.000101441	5.490878504
AQR	0.298166328	3.554982135	4.997868491	8.59E-07	0.000105166	5.443837363
PAIP2B	-0.456971542	2.503672075	-4.997037168	8.63E-07	0.000105166	5.440053956
C9orf16	-0.377014029	6.888682261	-4.996656535	8.64E-07	0.000105166	5.43832185
FRMD6	0.586249133	4.123795953	4.995674872	8.69E-07	0.000105166	5.433855249
RNF126	0.265967087	5.512561365	4.992966655	8.80E-07	0.000105908	5.421536767
ARRB1	-0.489684693	2.633920871	-4.989769263	8.94E-07	0.000106915	5.407000824
FBXL16	-0.507711021	1.233898522	-4.980810094	9.34E-07	0.000110374	5.366314502
EXT1	0.497485571	4.635938143	4.980739299	9.34E-07	0.000110374	5.365993259
DBP	-0.413230478	2.477390786	-4.957512158	1.05E-06	0.00012283	5.260813534
MAP3K7	0.280141686	4.208664988	4.955067147	1.06E-06	0.000123552	5.249767015
LATS1	0.329214122	3.356072395	4.951437797	1.08E-06	0.000124998	5.233378544
STX1A	0.409306774	3.081054074	4.945156393	1.11E-06	0.0001281	5.205039691
CACNG4	-0.897031557	2.051098673	-4.943649719	1.12E-06	0.000128279	5.198246987
TRERF1	0.449068963	3.606688147	4.942176187	1.13E-06	0.000128442	5.191605472
FAM120B	0.269291287	4.034982578	4.930458124	1.19E-06	0.000134565	5.138852008
KCTD11	0.475587172	4.885602153	4.930144516	1.19E-06	0.000134565	5.137441698
MTX2	0.292317069	6.137226174	4.926157493	1.22E-06	0.000136394	5.119518806
MESP2	-0.525454916	1.039149695	-4.919474646	1.26E-06	0.00014006	5.089506125
TEP1	0.347416783	3.13583884	4.897807415	1.40E-06	0.000154579	4.99244656
CCDC91	0.335688355	3.239173672	4.893502294	1.42E-06	0.000156919	4.973206713
PPIL4	0.304304983	4.72983333	4.890945302	1.44E-06	0.000157965	4.961786457
IFNGR2	0.303414733	6.553565345	4.883870136	1.49E-06	0.000162506	4.930214311
IL1RAP	0.587088973	2.52819828	4.878682824	1.53E-06	0.000164308	4.907092247
TMEM270	-0.48184584	1.099983166	-4.878535936	1.53E-06	0.000164308	4.906437824
UTP15	0.257807931	3.032623909	4.877477497	1.54E-06	0.000164308	4.901722707
ANKRD50	0.5547528	4.009051392	4.87695811	1.54E-06	0.000164308	4.899409286
ZNF697	0.390625776	2.584100157	4.875134864	1.56E-06	0.000164848	4.89129002
PYCR1	-0.708473708	4.894506277	-4.870278048	1.59E-06	0.000167813	4.86967482
VASP	0.304220024	7.179772248	4.865370962	1.63E-06	0.000170874	4.847855303
COPS2	0.267572299	4.742556082	4.863671096	1.64E-06	0.000171347	4.840301344
SEC24B	0.302736596	4.618605415	4.862125644	1.66E-06	0.000171699	4.833435614
INAFM2	0.359775972	4.442696733	4.859083995	1.68E-06	0.00017329	4.819928622
TLNRD1	0.290253304	4.757610572	4.856496138	1.70E-06	0.000174521	4.808442679
RPF2	0.259345481	4.615728998	4.852024628	1.74E-06	0.000177351	4.788609137
NLRP1	0.488825654	2.679441249	4.847507694	1.78E-06	0.000180268	4.768590579
SERPIND1	0.458226107	0.761016754	4.841186367	1.83E-06	0.000184816	4.740602952
CATSPER1	0.610993668	1.602146557	4.838262859	1.86E-06	0.000186439	4.727670113
PIGA	0.340218786	3.337933622	4.835716578	1.88E-06	0.000187744	4.716411685
MCEE	-0.292746923	4.018278746	-4.831754376	1.91E-06	0.000189463	4.698903204
PLEC	0.454980941	6.627642066	4.831653767	1.91E-06	0.000189463	4.698458793
BZW1	0.323413244	5.245725307	4.82888769	1.94E-06	0.000191	4.686243626
PGF	0.601907374	3.285717562	4.82447398	1.98E-06	0.000193683	4.666765289
AC073111.3	-0.279478857	2.320192783	-4.823833884	1.99E-06	0.000193683	4.663941768
WASHC4	0.323356069	4.012191748	4.821954106	2.01E-06	0.000194446	4.655651823
RNF145	0.524254866	5.203927009	4.819317088	2.03E-06	0.00019592	4.644027242
ADAMTS15	0.62291082	1.64609569	4.810969946	2.11E-06	0.000202822	4.607268401
MCTP1	0.430411029	1.526569816	4.801362657	2.21E-06	0.000211216	4.565030349
FJX1	0.562833041	3.735606054	4.798650736	2.24E-06	0.000212898	4.553121098
DCUN1D3	0.282985219	2.957724292	4.790011737	2.33E-06	0.000220688	4.515223347
LTBR	0.307924416	6.703402529	4.788516318	2.35E-06	0.000221177	4.508669382
FASTKD2	0.243867917	3.613455226	4.787329331	2.36E-06	0.00022135	4.503468478
SLC37A2	0.567116988	3.982212434	4.781976679	2.42E-06	0.000225921	4.480029559
CARD10	0.565498859	3.481586778	4.780655886	2.44E-06	0.000226182	4.474249483
TSPYL1	0.295455736	4.479589403	4.779711227	2.45E-06	0.000226182	4.470116325
MDFI	0.698183732	5.644689591	4.771244219	2.55E-06	0.000234269	4.433103192
PDCD2	0.236341897	4.515000293	4.769496757	2.57E-06	0.000235093	4.425471524
ETV5	0.529193113	2.912490264	4.768175586	2.58E-06	0.000235253	4.419703245
TFF1	1.353031801	3.024968993	4.767364731	2.59E-06	0.000235253	4.416163732
IVNS1ABP	0.352221674	5.891310243	4.766039277	2.61E-06	0.000235628	4.410379061
IL4R	0.457134626	5.740860865	4.764525324	2.63E-06	0.000236216	4.403773479
MUC1	-0.955491378	5.95920788	-4.755068884	2.75E-06	0.000245227	4.362556116
TRAPPC6A	-0.4780437	6.338762339	-4.754597295	2.76E-06	0.000245227	4.360502534
MTRF1L	0.198801932	2.25018209	4.752325987	2.78E-06	0.000246726	4.350614438
ABCE1	0.307905342	5.062749662	4.749694534	2.82E-06	0.000248659	4.339163728
HOXD1	0.32403186	0.62606369	4.741635055	2.93E-06	0.000257061	4.304128291
APOC1	-0.664290647	4.794549313	-4.738675018	2.97E-06	0.000259477	4.29127402
TUBG2	0.395264975	4.579236399	4.73717971	2.99E-06	0.000260132	4.284783213
WDR75	0.259403138	4.888830941	4.724757966	3.17E-06	0.000273418	4.23093384
SERPINB8	0.405424108	2.968869891	4.724305384	3.17E-06	0.000273418	4.228974239
IER3	0.640369992	5.639546762	4.723667098	3.18E-06	0.000273418	4.22621086
FURIN	0.351784514	6.636802138	4.714816844	3.32E-06	0.00028352	4.187929178
TBC1D1	-0.390865187	4.867982677	-4.714002871	3.33E-06	0.00028352	4.184411567
GADD45G	-0.534135871	3.510269548	-4.712012453	3.36E-06	0.000284916	4.175812196
HMGXB3	0.252201303	4.723443886	4.709317916	3.40E-06	0.00028661	4.164175938
CTSC	0.581321841	4.563148515	4.7088795	3.41E-06	0.00028661	4.162283215
FUOM	-0.578339117	4.400615539	-4.70769532	3.43E-06	0.000286956	4.157171684
REXO1	0.252996888	4.195985546	4.706449023	3.45E-06	0.000287391	4.151793264
MAN2C1	0.307338823	3.78193406	4.700771335	3.54E-06	0.000293823	4.127307207
GAPDH	0.407265486	10.9680951	4.697676953	3.59E-06	0.000296815	4.113973257
TTLL4	0.284971595	3.276691681	4.692973737	3.67E-06	0.000302087	4.09372174
GBE1	0.408827702	4.144644298	4.691450496	3.70E-06	0.000302951	4.087166728
ARRDC4	0.482216177	3.607952608	4.690160778	3.72E-06	0.000303494	4.08161813
DERL3	-0.418393956	1.367946209	-4.688457707	3.75E-06	0.000303679	4.074293309
TRIM7	0.518662129	1.779527397	4.68823249	3.75E-06	0.000303679	4.073324841
NSG1	0.903403684	2.704649788	4.6845867	3.82E-06	0.000307045	4.057653156
HBEGF	0.587639976	4.575219928	4.684071415	3.83E-06	0.000307045	4.055439048
PLAC9	-0.561304333	2.767518481	-4.683016142	3.85E-06	0.000307285	4.050905364
PPARD	0.317712251	5.778295337	4.680146207	3.90E-06	0.000310126	4.038580123
EXTL3	0.370722557	3.530161955	4.673695565	4.02E-06	0.000318169	4.010901845
HIF1A	0.479695441	6.489108371	4.672805157	4.03E-06	0.000318169	4.007083986
NR2C1	0.256361676	3.405478209	4.671981608	4.05E-06	0.000318169	4.003553385
UBE3D	0.205949004	1.519544828	4.65714854	4.33E-06	0.000339357	3.940058584
RABGGTB	0.251602883	4.652167177	4.65000117	4.48E-06	0.000346877	3.909527976
KLC2	0.291797249	4.565981653	4.649869533	4.48E-06	0.000346877	3.908966075
INO80D	0.254632491	2.344007124	4.649793813	4.48E-06	0.000346877	3.90864286
HOXD3	0.366122197	1.200929701	4.641390147	4.66E-06	0.00035913	3.872801084
LY75	0.47031933	2.629260952	4.639252015	4.71E-06	0.00036125	3.863691197
EAF2	-0.350010157	2.846675742	-4.634307031	4.82E-06	0.000368102	3.842636642
CDK7	0.265993287	5.004341469	4.630390124	4.90E-06	0.000373318	3.825973687
AIF1L	-0.629970441	2.709269625	-4.626999637	4.98E-06	0.000377696	3.811560391
MAP3K4	0.285683278	3.689394232	4.623727801	5.05E-06	0.000381919	3.797660479
BOLA1	-0.348899917	5.198141849	-4.618672144	5.17E-06	0.00038936	3.776199618
PDGFRL	-0.643635244	2.523319021	-4.613537534	5.30E-06	0.000397088	3.754425184
NDUFA4L2	0.883291777	5.179138879	4.604345492	5.52E-06	0.000411681	3.715498658
B4GALNT3	-0.686392059	2.323658936	-4.603967128	5.53E-06	0.000411681	3.713897851
ZNF699	0.26973872	1.654333692	4.602251154	5.58E-06	0.000413343	3.706639293
STXBP5	0.318878053	2.958800212	4.601405525	5.60E-06	0.00041337	3.70306318
BNIP2	0.26008869	4.584549077	4.600130157	5.63E-06	0.000414215	3.697670848
TNFRSF1A	0.35288291	7.136416108	4.595736993	5.75E-06	0.00041805	3.67910657
VEZT	0.292391412	4.249668948	4.595426131	5.75E-06	0.00041805	3.677793558
DPP9	0.220790566	4.841084065	4.595071665	5.76E-06	0.00041805	3.676296471
RPS6KA3	0.369647388	4.197044416	4.594179751	5.79E-06	0.00041805	3.672529928
CYP27A1	-0.640115657	3.509512991	-4.594013424	5.79E-06	0.00041805	3.671827606
TGFB1	0.522615291	6.224728719	4.591516125	5.86E-06	0.000421276	3.661285382
SFT2D1	0.232735928	5.355709372	4.590158838	5.89E-06	0.000422332	3.655557827
JCHAIN	-1.110627173	4.956023741	-4.587863527	5.96E-06	0.000424345	3.645875408
WNK2	-0.585809096	2.084849123	-4.58750665	5.96E-06	0.000424345	3.644370366
ASCC3	0.372726413	3.798678288	4.584943459	6.03E-06	0.000425715	3.633563836
TMX3	0.274038617	4.215679751	4.584883646	6.04E-06	0.000425715	3.633311729
ZBED5	0.261472145	3.838166522	4.584407296	6.05E-06	0.000425715	3.631304037
SRPK1	0.298089195	4.412322773	4.582222304	6.11E-06	0.000428423	3.622097267
ODF2L	0.308355373	3.49017233	4.577816336	6.23E-06	0.000435528	3.603544112
MUC2	0.734075886	1.023962	4.574198972	6.34E-06	0.000440166	3.588323702
HEY2	0.300232271	1.526665988	4.573914158	6.35E-06	0.000440166	3.587125779
DNAJB14	0.269426605	3.044599877	4.571303152	6.42E-06	0.000443838	3.57614706
MEAK7	0.371509009	3.887491438	4.559038961	6.79E-06	0.000467572	3.524654267
LIPK	0.480971697	0.767882812	4.556948659	6.85E-06	0.000470359	3.515890285
CTXND1	-0.530581704	0.693843764	-4.555681759	6.89E-06	0.000471406	3.510580332
ZNF561	0.316117472	4.308471097	4.552966301	6.98E-06	0.000475568	3.499203518
C12orf29	0.250816637	3.040902575	4.55145134	7.03E-06	0.000477172	3.492859021
MARK4	0.233951903	4.518843151	4.544710711	7.24E-06	0.000488893	3.464653031
C9orf116	-0.408799279	2.862753487	-4.544549443	7.25E-06	0.000488893	3.463978669
KATNBL1	0.236406032	3.497486635	4.543406932	7.29E-06	0.000489223	3.459201743
CAPN15	0.262229496	4.272635326	4.542873901	7.30E-06	0.000489223	3.456973472
SLC2A9	0.541466312	2.488295308	4.541678989	7.34E-06	0.000490186	3.451979145
BFAR	0.244762054	5.491097028	4.540253275	7.39E-06	0.000491669	3.446021689
KCNG1	-0.874989086	3.184657231	-4.537116432	7.50E-06	0.000496985	3.432920079
HOMER1	0.361995824	2.903052158	4.530481677	7.72E-06	0.00050732	3.405235685
LPCAT2	0.500620697	3.301382338	4.530458846	7.72E-06	0.00050732	3.40514048
CTDSP1	0.259837464	6.453589505	4.530289602	7.73E-06	0.00050732	3.40443477
SOX15	1.019798275	3.987659177	4.529556689	7.76E-06	0.00050732	3.401378949
HSD17B6	-0.553642037	2.411314812	-4.523989108	7.95E-06	0.000518465	3.378179936
PRR15L	-0.90205328	3.817537328	-4.522163603	8.02E-06	0.000520107	3.370579017
IFNA1	0.145634843	0.187731062	4.5218054	8.03E-06	0.000520107	3.36908788
SOWAHC	0.481964245	4.91790988	4.515454569	8.26E-06	0.000532485	3.342668146
NUMB	0.244922779	4.253938315	4.515104176	8.28E-06	0.000532485	3.34121147
EPB41L4B	-0.499630266	2.832408993	-4.511212275	8.42E-06	0.000539991	3.325038684
AP002990.1	-0.220159128	1.488280197	-4.510524597	8.45E-06	0.000539991	3.322182346
DHX15	0.278142075	5.579502193	4.506633561	8.60E-06	0.000543976	3.306027954
HARS1	0.223065383	3.764514967	4.505919995	8.63E-06	0.000543976	3.303066815
RRAGD	-0.501032428	2.903082872	-4.505577193	8.64E-06	0.000543976	3.301644412
NUP35	0.235009819	3.321654322	4.505366944	8.65E-06	0.000543976	3.300772065
POLR1F	0.294763328	4.223213599	4.505225256	8.65E-06	0.000543976	3.300184205
PACSIN1	-0.474086963	1.422256485	-4.504105952	8.70E-06	0.000543976	3.295540837
AKAP7	0.387228413	2.188306397	4.503831207	8.71E-06	0.000543976	3.294401235
SFRP4	-1.225040173	3.550131408	-4.499523196	8.88E-06	0.000552814	3.276540404
RBM44	0.144075716	0.364247598	4.497606069	8.95E-06	0.000555809	3.268597035
COMP	-1.165968664	3.705560458	-4.495400333	9.04E-06	0.000559546	3.259461639
DYNC1I2	0.281084515	5.210649554	4.49301874	9.14E-06	0.000563756	3.249602444
FAM98B	0.283943517	4.03083537	4.491423087	9.20E-06	0.000564972	3.242999484
TCERG1	0.267165053	4.427405051	4.491127749	9.22E-06	0.000564972	3.241777577
ZNF311	0.397484199	1.478184621	4.479618473	9.70E-06	0.000591146	3.194216696
INTS13	0.335992489	4.872142887	4.479595668	9.70E-06	0.000591146	3.194122566
HERC4	0.255705693	3.304466646	4.47801882	9.77E-06	0.000593468	3.187615029
DHX33	0.28685858	3.909992947	4.476761881	9.83E-06	0.000594271	3.182429209
SP140L	0.339845643	3.542679277	4.476324599	9.85E-06	0.000594271	3.180625401
MST1R	0.760210958	3.821894829	4.474855168	9.91E-06	0.000596335	3.174565102
CARMIL2	-0.461182901	1.407733493	-4.472197969	1.00E-05	0.000601589	3.163610711
USP45	0.232083825	1.97858706	4.470127692	1.01E-05	0.000605305	3.155080003
TINCR	-0.732977309	3.564099791	-4.468512233	1.02E-05	0.000607815	3.148425883
SWI5	-0.272715078	4.883422702	-4.465847624	1.03E-05	0.000613199	3.137455034
NAA25	0.275704304	3.545739881	4.463593381	1.04E-05	0.000617504	3.128178384
MAPK6	0.411408146	4.953959665	4.455530366	1.08E-05	0.00063812	3.09503217
INO80	0.236752479	4.027097896	4.447765519	1.12E-05	0.000658523	3.06316294
CHST2	0.66704392	3.706281196	4.441377224	1.15E-05	0.000674085	3.036981205
SLC15A4	0.267667351	3.885434761	4.441143493	1.15E-05	0.000674085	3.036023931
SLC35D1	0.371951647	3.820895333	4.433802171	1.19E-05	0.00069429	3.00597982
SLC2A8	-0.363093154	4.478152062	-4.428285802	1.22E-05	0.000709326	2.983433881
GOPC	0.266508544	4.571184978	4.423377818	1.25E-05	0.000721697	2.963395842
POMT1	-0.278133083	3.3053944	-4.423028945	1.25E-05	0.000721697	2.961972247
REEP1	-0.459266046	0.947129016	-4.420842056	1.26E-05	0.000726548	2.953050864
MSH3	0.268679215	3.444328691	4.416117891	1.29E-05	0.000739674	2.93379234
RNF149	0.248506906	5.730125683	4.414099506	1.30E-05	0.000744097	2.925569881
SHC1	0.420733943	6.131613375	4.410661185	1.32E-05	0.000753251	2.911570762
COL4A5	0.590127421	3.745545823	4.408828473	1.33E-05	0.000757141	2.904112918
CDK2AP1	0.263553806	6.246436659	4.407507503	1.34E-05	0.000759342	2.898739245
LYSMD4	0.253340719	2.407508109	4.401433562	1.37E-05	0.00077766	2.874049393
KIF21A	0.390862275	2.797981864	4.395199906	1.41E-05	0.000796963	2.848742421
PCNX2	0.292178598	1.998221811	4.394337905	1.42E-05	0.000797676	2.845245491
ASPHD2	0.35894521	2.324986314	4.392457894	1.43E-05	0.000801976	2.837620893
NXNL2	-0.322029924	0.802638363	-4.390996831	1.44E-05	0.000803624	2.83169743
RPGR	0.223851623	1.928334387	4.390576597	1.44E-05	0.000803624	2.829994041
ARHGEF28	0.374223175	2.011842737	4.390031225	1.44E-05	0.000803624	2.827783635
RAB38	0.781779603	4.686839993	4.389338409	1.45E-05	0.000803776	2.824975996
SERPINB5	0.98910588	5.560659065	4.387996088	1.46E-05	0.000806231	2.819537379
HMOX1	-0.650506526	5.781311961	-4.381319591	1.50E-05	0.000827486	2.792508966
EPHA2	0.551629742	6.501685325	4.380773528	1.50E-05	0.000827486	2.790299994
GJB2	0.990266665	6.74791611	4.379432899	1.51E-05	0.000829782	2.784877853
TULP2	-0.145367026	0.295053445	-4.378856272	1.52E-05	0.000829782	2.782546163
SCAMP1	0.295658787	4.63289676	4.37813938	1.52E-05	0.000830061	2.779647676
SCT	-0.513057151	1.344699802	-4.377346906	1.53E-05	0.000830622	2.776444101
DENND2B	0.436733952	3.111571357	4.375682749	1.54E-05	0.000834369	2.769718463
YTHDC2	0.287133916	3.236594271	4.367592263	1.59E-05	0.000862042	2.737054102
FEM1C	0.274636468	3.672287564	4.363648995	1.62E-05	0.000874602	2.721153536
CARD6	0.448869066	3.61578612	4.361232882	1.64E-05	0.000881442	2.71141741
GNAI1	0.41008399	2.352162824	4.359553155	1.65E-05	0.000885486	2.704651559
GPR39	0.469735077	1.899956822	4.358903162	1.65E-05	0.000885564	2.702034056
CCAR1	0.237372802	5.327549942	4.357946656	1.66E-05	0.000886833	2.69818288
MARS2	0.32398687	3.08311377	4.350495587	1.72E-05	0.000913629	2.668208975
PTPN12	0.352119604	5.416519733	4.348571962	1.73E-05	0.000918811	2.660478249
LPAR3	0.744150885	3.26457064	4.34724343	1.74E-05	0.000921634	2.655140922
PLEKHG3	0.374419928	3.887647935	4.345199337	1.76E-05	0.000927356	2.646931742
ARMH1	-0.279716818	1.189947172	-4.343520816	1.77E-05	0.000931634	2.640193344
SNX14	0.239263728	4.581658118	4.340353234	1.79E-05	0.000939772	2.627483582
PRKCA	0.435766522	2.83493461	4.340283644	1.79E-05	0.000939772	2.627204451
MYBBP1A	0.272415487	5.484665487	4.339512551	1.80E-05	0.000940402	2.624111802
SBF1	0.310160004	4.814901779	4.336341622	1.82E-05	0.000950911	2.611399291
EIF4E	0.2343401	2.899003845	4.333439425	1.85E-05	0.000960292	2.599771558
GTF3C3	0.251998868	3.863918824	4.332855737	1.85E-05	0.000960292	2.597433853
HDHD3	-0.30807902	5.486173527	-4.329237284	1.88E-05	0.000972915	2.582948114
ZBED4	0.284311791	3.864465953	4.328112929	1.89E-05	0.000975089	2.578449229
CSNK1E	0.251606184	5.342271132	4.322336439	1.94E-05	0.000997195	2.555352509
AMOT	-0.641947162	2.054851467	-4.319388894	1.96E-05	0.001006887	2.543577859
ATXN7L3	0.241558096	5.845797959	4.318890702	1.97E-05	0.001006887	2.541588439
RIOK3	0.319589803	5.644344349	4.312918875	2.02E-05	0.001030562	2.51775751
ERF	0.297967162	5.575628988	4.310222773	2.04E-05	0.001039932	2.50700839
SPOCK3	0.611972587	1.076406248	4.309597944	2.05E-05	0.001040031	2.504518125
YARS2	0.239535995	4.852948996	4.308456316	2.06E-05	0.001042464	2.499968999
SNAI2	0.695282123	4.573238824	4.307011541	2.07E-05	0.001046279	2.494213478
NT5DC1	0.256179635	3.57204603	4.30306177	2.11E-05	0.001061542	2.478487822
RARRES2	-0.757187266	5.589331022	-4.300260017	2.13E-05	0.001071695	2.467340865
C1orf52	0.196688948	4.155850779	4.296351444	2.17E-05	0.001087125	2.451801395
RNF2	0.275061107	4.530680463	4.29387669	2.19E-05	0.001093269	2.441969076
MMP1	1.087487694	4.976312659	4.29385607	2.19E-05	0.001093269	2.441887171
ARG2	0.480318093	2.874836769	4.292046032	2.21E-05	0.001099023	2.4346991
TTC17	0.225462586	4.08217745	4.290818722	2.22E-05	0.001102041	2.429826745
MANEA	0.335609673	3.157477916	4.289367609	2.24E-05	0.001106139	2.424067539
STKLD1	-0.176317534	0.743311371	-4.287114009	2.26E-05	0.001114102	2.415126932
LAMC2	0.936928167	5.544057698	4.285248406	2.28E-05	0.001118091	2.407728847
PRKAA1	0.312814708	4.986846019	4.285111002	2.28E-05	0.001118091	2.407184083
COQ10B	0.232088667	5.110500853	4.282504922	2.30E-05	0.001127861	2.396854837
CDC27	0.273862857	4.811608026	4.281805949	2.31E-05	0.001128423	2.39408542
PRORP	0.183273374	1.480137299	4.280279954	2.32E-05	0.001133015	2.388040667
GANC	0.240526162	2.326170191	4.279645456	2.33E-05	0.001133278	2.385527883
MBIP	0.325737553	3.531988266	4.276819325	2.36E-05	0.001144278	2.37433975
SEPTIN3	-0.561992509	1.564973803	-4.274226783	2.39E-05	0.001154226	2.364082279
SCAF8	0.274190771	3.967873329	4.271133894	2.42E-05	0.001166764	2.35185259
ACER3	0.277766053	3.313948198	4.262908298	2.51E-05	0.001205687	2.319366804
LETM1	0.248567839	4.748280126	4.260406357	2.53E-05	0.001215682	2.309497084
PRADC1	-0.295917149	5.585329478	-4.255200813	2.59E-05	0.001240032	2.28897907
GTF2H3	0.303169271	4.622191269	4.253975164	2.60E-05	0.001243498	2.284151419
TMEM242	0.228961119	3.455287515	4.25120918	2.63E-05	0.001254241	2.273261277
HOXD10	0.601829578	2.216194557	4.250821074	2.64E-05	0.001254241	2.271733756
BBS7	0.240622504	3.107950671	4.248119323	2.67E-05	0.001265726	2.261103639
SPATA20	0.359918584	5.169629579	4.246405057	2.69E-05	0.001268986	2.254362011
TMTC3	0.349730053	4.071276441	4.246381473	2.69E-05	0.001268986	2.254269281
CKAP4	0.375275347	7.046205685	4.243494974	2.72E-05	0.001281626	2.242923328
GJA1	0.664230396	6.406452744	4.241956658	2.74E-05	0.001286963	2.236879551
GGCT	-0.306965389	6.291673497	-4.241373814	2.75E-05	0.001287068	2.23459018
TRIP12	0.277887629	5.054661865	4.239783661	2.77E-05	0.001292725	2.22834563
ASAH2	0.107170487	0.368715219	4.237636878	2.79E-05	0.001298163	2.219918582
BSPRY	-0.56489903	3.873938084	-4.237279393	2.80E-05	0.001298163	2.218515678
ELK3	0.384738251	5.062582777	4.237076984	2.80E-05	0.001298163	2.217721399
RANBP2	0.266890584	4.564149061	4.236288431	2.81E-05	0.001298163	2.21462734
RICTOR	0.308178187	3.10686149	4.236005386	2.81E-05	0.001298163	2.213516881
AHR	0.45261146	5.824513925	4.234911689	2.82E-05	0.001301147	2.209226655
PMVK	-0.297100777	7.369705698	-4.234028674	2.83E-05	0.001302974	2.205763608
FRYL	0.274538279	3.089548803	4.223869846	2.96E-05	0.001357375	2.165969722
FEM1B	0.278363865	4.862638382	4.222571064	2.98E-05	0.001360768	2.160888469
EP300	0.323779594	4.474208341	4.22217904	2.98E-05	0.001360768	2.159355021
SLC6A8	0.660771739	5.803259579	4.221089645	2.99E-05	0.001363695	2.155094421
KHSRP	0.221069698	7.13118526	4.220574748	3.00E-05	0.001363695	2.153081019
TSKU	0.435612758	5.953467294	4.214029602	3.09E-05	0.001395808	2.127507086
NOX5	0.192711381	0.423674888	4.2140014	3.09E-05	0.001395808	2.127396972
EIF3J	0.255772703	5.975717395	4.212219907	3.11E-05	0.001398304	2.120442449
TENM2	0.70237986	0.93569518	4.212193302	3.11E-05	0.001398304	2.120338607
FAF2	0.232264722	5.075775227	4.211946487	3.11E-05	0.001398304	2.119375317
SYNGR3	-0.421235304	1.220642851	-4.207793903	3.17E-05	0.001419884	2.103176018
SPNS3	-0.335421498	1.02257618	-4.205998326	3.19E-05	0.001427454	2.096175969
TRIP10	0.293874145	5.98130574	4.205392179	3.20E-05	0.001427851	2.093813524
BTAF1	0.330835369	3.857043803	4.204633768	3.21E-05	0.001429178	2.090858072
BTBD10	0.268526289	4.936742049	4.202959235	3.23E-05	0.00143328	2.084334309
SLC2A5	-0.420055751	1.641318984	-4.202882169	3.24E-05	0.00143328	2.084034126
PRKAR1A	0.255475974	6.340559838	4.201776647	3.25E-05	0.001436742	2.079728531
TBP	0.236195749	4.296056885	4.20108602	3.26E-05	0.001437691	2.077039326
MARK3	0.200115281	3.671786879	4.198314743	3.30E-05	0.001450451	2.066252414
S100A3	0.671379332	3.451554858	4.197932539	3.30E-05	0.001450451	2.064765237
PTPRK	0.373303128	4.666641921	4.196783047	3.32E-05	0.00145146	2.06029324
DDX21	0.388512846	5.92844234	4.196578864	3.32E-05	0.00145146	2.059499002
DPH6	0.199933139	1.876867877	4.196176862	3.33E-05	0.00145146	2.057935384
ADAM10	0.375201766	5.430357212	4.195556058	3.34E-05	0.001452029	2.055520984
NCKAP5	0.277768007	0.702037869	4.194503654	3.35E-05	0.001455259	2.051428778
NRP1	0.495270866	3.663133291	4.193530508	3.37E-05	0.001458013	2.047645598
MIDN	0.275606593	6.426344637	4.190571439	3.41E-05	0.001473093	2.036146923
C11orf86	0.445598933	0.624038063	4.189583054	3.42E-05	0.001475986	2.032307803
KIZ	0.359092996	3.489417294	4.187671148	3.45E-05	0.001484065	2.024883862
ZNF142	0.209326372	2.730487291	4.187245698	3.46E-05	0.001484065	2.023232259
NCBP3	0.239885054	3.394585457	4.186586881	3.47E-05	0.001484929	2.020675028
TUBE1	0.220221661	2.323550264	4.186027573	3.47E-05	0.001485176	2.018504333
HOXD8	0.391494753	2.408728425	4.180990413	3.55E-05	0.001512681	1.998966891
BRD1	0.258057758	4.588852494	4.18050767	3.56E-05	0.001512681	1.997095625
BEAN1	-0.333472444	0.829667522	-4.180125227	3.56E-05	0.001512681	1.995613294
THEM4	0.34252436	3.235766003	4.178274344	3.59E-05	0.001516806	1.988441114
FAT1	0.496460423	4.907963816	4.178130248	3.59E-05	0.001516806	1.987882863
CWC22	0.233272981	4.6167915	4.17793448	3.59E-05	0.001516806	1.987124456
B3GAT1	-0.428134167	0.770908539	-4.176122238	3.62E-05	0.001522871	1.980105353
PLEKHG5	0.380179517	3.887546126	4.175962779	3.62E-05	0.001522871	1.979487876
NACC1	0.233306702	5.832749232	4.17497202	3.64E-05	0.001525953	1.975651818
MIER3	0.282626875	3.413837631	4.16540035	3.79E-05	0.001585279	1.938634823
UBR1	0.273040306	2.991401682	4.16084439	3.86E-05	0.001609301	1.921042675
NIP7	0.281036702	4.592843392	4.160803371	3.86E-05	0.001609301	1.920884365
STON2	0.447343223	3.405156963	4.159962861	3.88E-05	0.00161155	1.917640819
SREK1	0.257207564	3.358647299	4.154560503	3.97E-05	0.001643161	1.896807345
ZNF608	0.470039312	1.963289863	4.154322323	3.97E-05	0.001643161	1.895889406
ZNF121	0.305431099	4.451608772	4.153054111	3.99E-05	0.001646334	1.891002568
SDAD1	0.249396872	5.362033946	4.152192649	4.01E-05	0.001646334	1.887683852
SERPINB3	1.231561785	3.04178964	4.151810913	4.01E-05	0.001646334	1.886213442
RENBP	-0.537448833	3.440130679	-4.151623916	4.02E-05	0.001646334	1.885493197
ZC3H7B	0.282321841	4.759480225	4.151344998	4.02E-05	0.001646334	1.884418955
TSPAN3	0.300813467	5.74411721	4.150264724	4.04E-05	0.00164991	1.880258954
CYP39A1	0.433123855	1.589361515	4.149827552	4.05E-05	0.00164991	1.878575742
TOR4A	0.532549761	3.95488521	4.149054413	4.06E-05	0.00165181	1.875599373
COL4A6	0.691984567	2.945042135	4.146099783	4.11E-05	0.001668904	1.864229569
IBTK	0.257337346	4.065208854	4.141501693	4.19E-05	0.001696374	1.846550284
BAALC	0.568134636	1.282693937	4.141207561	4.19E-05	0.001696374	1.845419985
ANKLE2	0.234326321	4.303276502	4.133825179	4.33E-05	0.001744905	1.817074804
SEPTIN9	0.28376841	6.529846358	4.132604822	4.35E-05	0.001744905	1.812393625
TMEM125	-0.596406702	3.682189292	-4.131856833	4.36E-05	0.001744905	1.809525031
SH3GLB1	0.221349862	5.765712092	4.131689043	4.36E-05	0.001744905	1.808881611
DNAJC7	0.196799933	4.087118735	4.131550605	4.37E-05	0.001744905	1.808350764
NT5E	0.730845915	3.531672193	4.13150197	4.37E-05	0.001744905	1.808164275
LEO1	0.269848815	4.954165983	4.130297835	4.39E-05	0.001750116	1.803547695
SPOCD1	0.698957735	2.792643838	4.125494602	4.48E-05	0.001781912	1.785144681
RBM3	0.253270691	6.617416937	4.121861492	4.55E-05	0.001805431	1.771237909
CLK1	0.275284511	5.329297185	4.118627679	4.61E-05	0.001826208	1.758869021
ATP10D	0.41446244	3.04901877	4.117640505	4.63E-05	0.001826983	1.755094988
IRS1	0.500746628	3.950356708	4.117551892	4.63E-05	0.001826983	1.754756257
MZB1	-0.792722799	2.851633712	-4.115538611	4.67E-05	0.001838643	1.74706208
SRFBP1	0.291262051	3.257762954	4.112925578	4.72E-05	0.001849544	1.737080979
NPAS3	-0.210425281	0.311711185	-4.112877641	4.72E-05	0.001849544	1.736897925
SAMD4A	0.376917144	1.937199424	4.112666714	4.73E-05	0.001849544	1.736092502
PLK3	0.364991565	4.387171183	4.108681172	4.80E-05	0.001876692	1.720880866
ULBP3	0.392871823	2.729991457	4.107885455	4.82E-05	0.001879145	1.717845468
FAM189A1	-0.513500048	1.024958361	-4.104745191	4.88E-05	0.001900029	1.705871679
ADAT2	0.253613126	2.271623425	4.099787274	4.98E-05	0.001935687	1.686984319
SOD3	-0.705782273	4.67165168	-4.097199635	5.04E-05	0.001952691	1.677134947
FGD5	0.455630382	2.459908426	4.08996044	5.19E-05	0.002008182	1.649610632
ABCA3	-0.516552024	1.963245775	-4.087702342	5.24E-05	0.002017096	1.641034216
DOP1A	0.297645098	2.290746074	4.087277736	5.25E-05	0.002017096	1.639422019
GJB6	0.911543863	5.236736825	4.087276168	5.25E-05	0.002017096	1.639416066
NOC3L	0.246079983	3.790352385	4.086981728	5.26E-05	0.002017096	1.63829819
ARPC2	0.255251204	7.403642532	4.084714726	5.31E-05	0.00203211	1.62969373
HAS3	0.792981189	5.610808064	4.082971565	5.34E-05	0.002042803	1.623080504
DELE1	0.231434727	4.569935904	4.082293865	5.36E-05	0.002042845	1.620510141
CDKN1A	0.457784022	7.649555926	4.082020363	5.37E-05	0.002042845	1.619472919
PCDHB13	0.329013497	1.479513557	4.079557873	5.42E-05	0.002059726	1.610137119
LNPEP	0.28784475	3.712895569	4.0776095	5.46E-05	0.00207074	1.602754112
POLR1B	0.257581968	3.520424824	4.077325651	5.47E-05	0.00207074	1.601678789
FRMD8	0.288729828	5.795545756	4.076037173	5.50E-05	0.002077757	1.596798427
OCIAD1	0.215435809	6.086770731	4.074816836	5.53E-05	0.002084216	1.592177473
SPDEF	0.743405638	2.209656782	4.073673907	5.55E-05	0.002090032	1.587850786
P4HA1	0.385546551	6.095682833	4.072927619	5.57E-05	0.002092441	1.585026233
PNOC	-0.293625019	0.559284238	-4.069854458	5.64E-05	0.00211507	1.573399932
GPATCH8	0.264601862	4.137198259	4.067539783	5.70E-05	0.002131259	1.564648445
SLC35G2	0.438051118	1.97652437	4.066495287	5.72E-05	0.002136356	1.560700839
BCO1	-0.329606629	0.833562463	-4.060253327	5.87E-05	0.002185683	1.537129195
PTTG2	-0.210895272	0.528142432	-4.060026041	5.88E-05	0.002185683	1.536271519
PARP8	0.320540078	2.922694708	4.059191556	5.90E-05	0.002189027	1.533122926
SMARCAD1	0.283498106	3.990879019	4.058650642	5.91E-05	0.002189735	1.531082318
CXCL8	0.875750507	4.589548616	4.055246737	5.99E-05	0.002210734	1.518246789
FCHO2	0.267565135	3.822095244	4.053605282	6.03E-05	0.002210734	1.51206069
STX18	0.186307473	4.071432596	4.053382148	6.04E-05	0.002210734	1.511219952
SSH1	0.282621954	3.5193146	4.05330045	6.04E-05	0.002210734	1.510912134
TREM1	0.539586005	1.697286124	4.053191379	6.04E-05	0.002210734	1.510501191
DDX20	0.21365115	3.445977692	4.053173507	6.04E-05	0.002210734	1.510433857
EYA2	-0.77813927	3.524582513	-4.05311659	6.04E-05	0.002210734	1.51021942
B3GNT7	0.530409597	2.735878654	4.050058725	6.12E-05	0.002232941	1.498702769
CTSW	-0.571597493	4.019586337	-4.04977324	6.13E-05	0.002232941	1.49762797
CIBAR2	-0.213170122	0.329860925	-4.048772003	6.15E-05	0.002234383	1.493859055
OTUD4	0.295140142	3.934569001	4.048707805	6.16E-05	0.002234383	1.49361743
FBXL4	0.243326276	2.987761469	4.048238712	6.17E-05	0.00223453	1.491851964
TDG	0.276151581	4.238484113	4.04636102	6.21E-05	0.002247648	1.484787015
RAP1GDS1	0.260535468	4.412353148	4.045486623	6.24E-05	0.002251553	1.481498067
ATAD1	0.273531279	4.81654857	4.044975727	6.25E-05	0.002252109	1.47957669
SLC18B1	0.364462061	4.081101213	4.044440591	6.26E-05	0.002252896	1.477564388
CSNK1G3	0.249233409	4.137692207	4.042915307	6.30E-05	0.002262866	1.471830133
MCTP2	0.375291693	2.187105257	4.041754714	6.33E-05	0.002269485	1.467468253
CLASP1	0.248978841	3.916942551	4.041045741	6.35E-05	0.002271917	1.464804271
FNDC1	-0.72052435	2.136986834	-4.040076774	6.38E-05	0.002276785	1.461164057
SINHCAF	0.393155789	4.670036267	4.03821062	6.43E-05	0.002288068	1.454155553
MUC15	-0.641689826	1.686449476	-4.037870828	6.44E-05	0.002288068	1.452879752
TOB2	0.275108008	5.472664519	4.037183573	6.45E-05	0.002288068	1.450299659
SLC16A3	0.511978409	5.003866236	4.036558319	6.47E-05	0.002288068	1.447952679
HSD17B14	-0.551525436	4.864998823	-4.036373531	6.47E-05	0.002288068	1.447259118
CALML6	-0.251697692	0.742410416	-4.035811717	6.49E-05	0.002288068	1.445150641
CRKL	0.314574551	5.844586778	4.035762182	6.49E-05	0.002288068	1.444964754
PDE4D	0.322437287	2.119804196	4.034288279	6.53E-05	0.0022957	1.439434579
ACTR3	0.272755215	5.788875364	4.034067845	6.54E-05	0.0022957	1.438607659
AGFG1	0.324146511	4.356882355	4.033588102	6.55E-05	0.002296077	1.436808124
EIF4G2	0.267938898	8.230409488	4.031628778	6.60E-05	0.002309707	1.429460681
PRMT3	0.267128614	3.331521594	4.031265217	6.61E-05	0.002309707	1.428097692
NRTN	-0.419940296	1.563238863	-4.027983618	6.70E-05	0.002336739	1.415800117
GPR153	0.496429387	3.882724755	4.025416329	6.77E-05	0.002357182	1.406185806
ZBTB2	0.230291179	4.305362521	4.024286583	6.80E-05	0.00236387	1.401956776
FGFR2	-0.566520426	3.421109211	-4.023771983	6.82E-05	0.002364632	1.400030816
DNAAF1	-0.101122795	0.276293118	-4.021359566	6.88E-05	0.002383811	1.391005039
LYZL6	-0.151456163	0.170391817	-4.020269721	6.92E-05	0.002390199	1.386929142
RHOBTB3	0.533903949	3.892466444	4.01631681	7.03E-05	0.002424779	1.372154261
POC1B-GALNT4	0.023567169	0.070913939	4.01457042	7.08E-05	0.002437801	1.365631008
HUNK	-0.404956151	1.064775027	-4.01278879	7.13E-05	0.002451247	1.358978819
ALS2	0.238059439	2.848590687	4.009439117	7.23E-05	0.002476312	1.346479296
CACHD1	0.414593079	1.999485675	4.009428789	7.23E-05	0.002476312	1.346440774
GTF3C6	0.254612805	7.13381648	4.008633091	7.25E-05	0.002479995	1.343472996
DLST	0.244446702	5.971205818	4.006957812	7.30E-05	0.002487643	1.337226351
DCAF15	0.209321336	5.450434544	4.006627527	7.31E-05	0.002487643	1.335995095
SECISBP2L	0.288129478	3.636265421	4.006588145	7.31E-05	0.002487643	1.335848293
BNIP3L	0.316889694	5.888102735	4.004892781	7.36E-05	0.002496614	1.329529747
SPINK8	-0.458581682	0.678335798	-4.004392399	7.38E-05	0.002496614	1.327665315
DUS3L	0.229564507	4.333208774	4.004382644	7.38E-05	0.002496614	1.327628969
NRXN2	-0.274473084	0.648577391	-4.003995151	7.39E-05	0.002496614	1.326185317
PIP5K1B	-0.384043919	1.016700593	-4.001966352	7.45E-05	0.002512954	1.31862888
CLIC1	0.247372895	9.331224497	4.001152142	7.48E-05	0.002515297	1.315597275
THBD	0.689395497	5.417103923	4.000888013	7.48E-05	0.002515297	1.314613949
WASL	0.266434122	5.816301546	3.997311092	7.59E-05	0.002544228	1.301303309
PCNX4	0.238424896	2.388272803	3.997228477	7.60E-05	0.002544228	1.300996006
NOTCH3	0.392303319	6.264126912	3.996038728	7.63E-05	0.002546807	1.296571164
UBE2N	0.202398944	5.759783834	3.995965636	7.64E-05	0.002546807	1.296299365
ZNF558	0.292021022	2.896409341	3.995713851	7.64E-05	0.002546807	1.295363116
HERC2	0.254913434	3.28544099	3.993194178	7.72E-05	0.002566161	1.285996815
RREB1	0.248768493	3.42122912	3.99300969	7.73E-05	0.002566161	1.285311238
EHD3	0.410154749	3.894901939	3.992383173	7.75E-05	0.002568322	1.282983251
SMARCA5	0.264917103	5.298782185	3.990714189	7.80E-05	0.002580829	1.276783352
CCDC59	0.213992403	4.488678959	3.990349968	7.81E-05	0.002580829	1.275430672
PPIP5K1	0.255884573	2.876593056	3.989688856	7.83E-05	0.002583383	1.27297566
DOCK5	0.300519931	2.435580488	3.986302447	7.94E-05	0.002614691	1.260406253
ACIN1	0.20295406	5.947665343	3.981258207	8.10E-05	0.002664194	1.241701703
HS3ST6	-0.798749913	2.284813734	-3.978617093	8.19E-05	0.002685304	1.231916909
RHBDD1	0.2195911	3.53551915	3.978477797	8.20E-05	0.002685304	1.23140101
TYW5	0.169051949	1.790385667	3.978043721	8.21E-05	0.002685513	1.22979347
PPP2CA	0.195155194	6.069135694	3.977231219	8.24E-05	0.002689847	1.226784922
PPP6R1	0.266422551	5.747819427	3.976496376	8.26E-05	0.002693346	1.224064415
LIMA1	0.431597383	5.983195905	3.975761969	8.29E-05	0.002696852	1.22134599
GSTM5	-0.394826575	1.082013796	-3.972812795	8.39E-05	0.002724667	1.210434216
INTS6	0.218102248	2.225227552	3.971459366	8.43E-05	0.00273106	1.205429109
PDP1	0.353112917	4.061257053	3.971409972	8.43E-05	0.00273106	1.205246476
N4BP1	0.247912216	4.622904833	3.9701788	8.48E-05	0.002740133	1.200694907
EIF3D	0.210240043	7.537851595	3.96918069	8.51E-05	0.002746652	1.197005913
GPR108	0.187120425	5.940883932	3.968628371	8.53E-05	0.002748238	1.194964921
SLTM	0.225298226	5.232295711	3.967932106	8.55E-05	0.002751432	1.192392374
CRK	0.219526688	5.718087657	3.965552448	8.64E-05	0.002773424	1.183603216
OLA1	0.239526045	5.396413078	3.964960409	8.66E-05	0.002773618	1.181417302
GP6	-0.280391775	0.556794686	-3.964720302	8.67E-05	0.002773618	1.180530871
TLR2	0.491142948	2.973231026	3.964070076	8.69E-05	0.002776349	1.178130605
ACSL1	-0.431464917	5.535261112	-3.961992695	8.76E-05	0.002793107	1.170464519
EIF4A1	0.255429101	1.33491634	3.96176755	8.77E-05	0.002793107	1.169633899
CRYBG1	0.437728111	4.407646015	3.960697811	8.81E-05	0.00280061	1.165687934
CSNK1A1	0.345975265	4.512291381	3.960046966	8.83E-05	0.002802802	1.163287634
TNFRSF17	-0.469691616	1.16762374	-3.959696135	8.84E-05	0.002802802	1.161993931
KBTBD2	0.213636618	5.051566522	3.957901203	8.91E-05	0.002814483	1.155376694
EFNB2	0.43563738	4.116066106	3.957859269	8.91E-05	0.002814483	1.155222132
MIDEAS	0.268551933	3.080335353	3.955156623	9.01E-05	0.002840024	1.145263826
ELOA	0.215494709	5.242123225	3.954814355	9.02E-05	0.002840024	1.144003139
TRMT5	0.215012782	3.42520282	3.95305511	9.08E-05	0.002855606	1.137524831
GNA15	0.455770195	6.009988029	3.952137478	9.12E-05	0.00285974	1.134146767
SLC25A24	0.343686892	4.502320501	3.951177927	9.15E-05	0.00285974	1.130615161
FBXO30	0.248143156	2.616628048	3.951026367	9.16E-05	0.00285974	1.130057421
MRTFB	0.271278105	2.885406674	3.950876062	9.16E-05	0.00285974	1.12950432
RPS6KA1	0.31012193	5.011789676	3.950700646	9.17E-05	0.00285974	1.128858835
CBFB	0.252307308	5.474826656	3.9483358	9.26E-05	0.002881734	1.120159431
KDM6B	0.286363545	4.668435487	3.948002656	9.27E-05	0.002881734	1.118934304
CCDC88A	0.320544253	1.554745677	3.947124526	9.30E-05	0.002887325	1.115705462
LIN7C	0.232018591	4.288914673	3.946561517	9.32E-05	0.00288927	1.113635654
TTPAL	0.289523424	3.78960723	3.944960802	9.38E-05	0.002900985	1.107752389
FBRS	0.214060068	5.639811106	3.944765523	9.39E-05	0.002900985	1.107034812
MINPP1	0.280478601	4.273845244	3.943025126	9.46E-05	0.002916726	1.100640954
STARD4	0.453909155	2.32070088	3.940838061	9.54E-05	0.002937819	1.092609827
SMARCD1	0.228091239	5.564225234	3.937223636	9.68E-05	0.002976063	1.079346324
LYAR	0.290392246	4.957135242	3.936692628	9.70E-05	0.002977716	1.077398682
TMEM52	-0.464947651	1.894080606	-3.935932116	9.73E-05	0.002982121	1.074609686
RIN1	0.40308195	3.41241479	3.932300247	9.87E-05	0.00302113	1.061297549
TMC7	0.475676035	2.755619837	3.931413706	9.91E-05	0.003027134	1.058049776
MXD1	0.4366837	4.217772692	3.930614898	9.94E-05	0.00303209	1.055123983
RAB20	-0.387621137	5.702723898	-3.930044472	9.96E-05	0.003034281	1.053035023
PSMD6	0.200426217	4.573312177	3.929196925	1.00E-04	0.003035968	1.049931736
CLCNKA	-0.156693137	0.26710561	-3.929127186	1.00E-04	0.003035968	1.049676413
PAX8	0.441814818	1.56355237	3.926780893	0.000100933	0.00305987	1.041088847
NBPF4	0.210391894	0.376089515	3.924950865	0.000101676	0.003077587	1.034394132
YPEL1	-0.351888503	1.320946829	-3.921781672	0.000102974	0.003112036	1.022807236
SMOC2	-0.662789481	3.418806429	-3.921208258	0.00010321	0.003114354	1.020711703
NUS1	0.237041138	4.266343503	3.920036596	0.000103695	0.003122612	1.016430758
TSKS	-0.308871641	0.708791171	-3.91977324	0.000103804	0.003122612	1.015468688
ZDHHC8	0.26621698	4.813982111	3.919098498	0.000104085	0.003122717	1.013004047
SLC30A2	-0.85443678	2.461766495	-3.918994137	0.000104128	0.003122717	1.012622881
NDEL1	0.233293972	4.163569532	3.91821492	0.000104453	0.003127522	1.009777185
TMEM92	0.516241087	2.339996208	3.917841058	0.000104609	0.003127522	1.008412028
NPM2	-0.424853573	1.606739033	-3.916186686	0.000105303	0.003140797	1.002372536
CHM	0.265414952	2.746195596	3.916014853	0.000105375	0.003140797	1.001745373
TCP1	0.285700674	6.62947739	3.915281563	0.000105685	0.003145203	0.999069272
STAM	0.250010488	4.156417456	3.914118052	0.000106177	0.003155038	0.994824053
SERPINB4	1.078426824	2.643144915	3.913133975	0.000106595	0.003162641	0.991234432
DOCK3	-0.457393777	1.674414942	-3.911212367	0.000107416	0.003182155	0.984227389
KBTBD6	0.24067107	3.056832858	3.910406787	0.000107762	0.003187558	0.981290828
SMOX	0.426013165	3.816484987	3.908608366	0.000108538	0.00320565	0.974737118
LPA	0.170296477	0.266715441	3.907578452	0.000108985	0.003213978	0.970985215
ETNK1	0.259557918	3.596129352	3.906577493	0.000109421	0.003221959	0.967339669
SYNGR1	-0.494129522	3.312257529	-3.906073707	0.000109641	0.003223569	0.965505183
AIM2	0.902587742	3.720455627	3.9042974	0.00011042	0.003240249	0.959038682
DENND4A	0.225865967	2.854313997	3.904023428	0.00011054	0.003240249	0.958041551
WRN	0.249372104	2.660993698	3.902776917	0.000111091	0.003251495	0.953505653
CHD9	0.285044241	2.872770145	3.900618268	0.00011205	0.003274659	0.945653766
PIGG	0.212610442	3.713924545	3.899139874	0.000112712	0.003289063	0.940278565
CLDN12	0.26257628	4.003597472	3.898424286	0.000113034	0.003293516	0.937677481
DLL4	0.308931524	3.011607241	3.897634955	0.000113389	0.003297117	0.934808864
CYP20A1	0.184418159	2.824024388	3.897399817	0.000113495	0.003297117	0.933954419
AKR1A1	-0.209295395	7.096083987	-3.896419737	0.000113939	0.003305076	0.93039352
UBXN4	0.257860746	6.360212008	3.894452604	0.000114834	0.003326093	0.923248889
LEMD3	0.259962783	4.024063669	3.893853941	0.000115108	0.003329076	0.921075209
TOLLIP	0.248289666	5.4372568	3.891795957	0.000116054	0.003351456	0.913605253
LSM12	0.232388633	3.538753447	3.89119076	0.000116333	0.003354353	0.911409239
DCAF5	0.200925803	4.565623773	3.890834226	0.000116498	0.003354353	0.910115668
CSPG5	-0.304102983	0.875947659	-3.890044639	0.000116864	0.003359933	0.907251295
MRPL42	0.210609656	3.40270195	3.888849967	0.00011742	0.003370947	0.902918425
THAP4	0.21656111	5.977129739	3.88727268	0.000118158	0.003387144	0.897199768
PBX2	0.23833252	5.365789544	3.885011903	0.000119224	0.003412667	0.889006772
NAGS	0.365138414	2.384609108	3.878044173	0.000122565	0.003503157	0.8637837
NDUFAF2	0.210477747	2.949945089	3.876607849	0.000123264	0.003517077	0.858589447
CES2	0.320084786	4.24872867	3.876304559	0.000123413	0.003517077	0.857492873
STX6	0.235151257	4.938753111	3.873439189	0.000124821	0.003552028	0.847136766
APELA	-0.258665866	0.452114018	-3.87268335	0.000125195	0.003557481	0.844406175
HGS	0.237780895	4.731824801	3.871043117	0.000126011	0.003571662	0.838482262
ATG2B	0.226455114	2.703037976	3.870942868	0.000126061	0.003571662	0.838120275
RBMS2	0.296866788	3.522928007	3.869950423	0.000126557	0.003580512	0.83453715
MPC2	-0.292725611	5.359668631	-3.868978188	0.000127045	0.003584656	0.831027816
GPC1	0.463018762	6.392674396	3.868925392	0.000127071	0.003584656	0.830837268
CHIC2	0.212248909	5.201215596	3.867537841	0.00012777	0.003599175	0.82583031
NLGN4X	0.45246936	1.214531041	3.866346124	0.000128374	0.003609616	0.821531341
PSTPIP2	0.399229393	3.407876901	3.86594634	0.000128577	0.003609616	0.82008945
PCDHGB2	0.265279006	0.794619912	3.865711146	0.000128697	0.003609616	0.819241244
DNM1L	0.207892028	5.297919024	3.864868609	0.000129126	0.003613109	0.816203102
CLASP2	0.22671891	3.028847689	3.864739517	0.000129192	0.003613109	0.81573766
PHF23	0.215463972	5.549026345	3.863465199	0.000129844	0.003625903	0.811143852
LDHB	0.360626307	4.05998775	3.863119908	0.000130021	0.003625903	0.809899349
PHRF1	0.232909133	5.084492592	3.862677229	0.000130249	0.003627061	0.808303989
AC004233.4	-0.057194948	0.091959523	-3.860156242	0.000131552	0.003658129	0.799221903
ABHD13	0.220821092	3.565426538	3.859464023	0.000131912	0.003662916	0.796729083
E2F4	0.222943457	6.193126514	3.857804008	0.000132779	0.003676674	0.790752727
RUFY2	0.212246433	2.720394669	3.857571791	0.000132901	0.003676674	0.789916893
PIKFYVE	0.254821569	2.949376357	3.857433767	0.000132974	0.003676674	0.789420117
PTBP1	0.174897957	7.149095813	3.8556338	0.000133921	0.003697632	0.78294318
TTC5	0.205529993	2.351803495	3.853674528	0.00013496	0.003721044	0.77589619
TJP1	0.286334827	4.522460666	3.851690961	0.00013602	0.003736394	0.768765206
JTB	-0.256009183	4.778202992	-3.85129375	0.000136233	0.003736394	0.767337629
ODAM	-0.373583141	0.597505867	-3.851203183	0.000136281	0.003736394	0.767012151
ISLR	-0.866295471	5.026370477	-3.850995764	0.000136393	0.003736394	0.766266755
NOP58	0.250021987	5.613902421	3.850842374	0.000136475	0.003736394	0.765715548
C1RL	0.290293274	4.92754373	3.847031445	0.000138539	0.003787585	0.752027503
MDN1	0.257017887	2.935408537	3.843283097	0.000140598	0.003838493	0.738576503
MED23	0.247726759	3.490447776	3.842400608	0.000141087	0.00384276	0.735411445
GAS1	-0.711425172	2.752767042	-3.842289576	0.000141149	0.00384276	0.735013278
SLITRK6	0.874677755	4.305524879	3.841692405	0.000141481	0.003846424	0.732871959
NDRG1	0.560939676	6.84892283	3.840672947	0.000142049	0.003856496	0.72921713
RBMS1	0.248918306	4.645762987	3.839716856	0.000142584	0.003860808	0.725790294
ARIH1	0.217496477	3.296219273	3.839681235	0.000142604	0.003860808	0.725662635
BCLAF1	0.214293456	5.070701792	3.839312519	0.000142811	0.003861045	0.724341299
TXNDC17	0.282203781	5.849227349	3.837569707	0.000143792	0.003882198	0.718097335
PTGIS	-0.781408932	2.775220249	-3.836579011	0.000144353	0.003891948	0.714549144
HOXD4	0.513998552	2.275910541	3.834781335	0.000145376	0.003914112	0.70811292
GYS1	0.22236987	5.940960866	3.830112407	0.000148065	0.003981003	0.691409826
TMEM87B	0.247449652	5.018051349	3.828206296	0.000149176	0.004001863	0.684596145
MAP7	0.366223293	4.635660857	3.828077541	0.000149251	0.004001863	0.684136005
RNF208	-0.422818401	4.352238272	-3.827612565	0.000149524	0.004003659	0.682474407
JAG1	0.483229444	5.285311128	3.827040736	0.000149859	0.004004962	0.680431225
PJA1	0.339352667	5.183841475	3.82682986	0.000149983	0.004004962	0.679677824
SAAL1	0.235059378	3.908223181	3.825690752	0.000150654	0.004012336	0.675608773
TANGO6	0.255608353	2.874768097	3.825066911	0.000151023	0.004012336	0.673380805
NOTCH4	0.296913804	2.520490586	3.825052949	0.000151031	0.004012336	0.673330945
TXLNG	0.263586789	3.869199968	3.824966335	0.000151083	0.004012336	0.673021641
SLC35F3	0.301026334	0.45146713	3.824201228	0.000151536	0.004018907	0.670289687
TWF1	0.304029566	5.815672618	3.822802113	0.000152369	0.004035505	0.665295202
SCLY	0.093544203	0.54783715	3.821859029	0.000152933	0.004044942	0.661929592
BBS10	0.272006766	3.355879536	3.818986995	0.000154662	0.004085135	0.651684831
ACSL3	0.295618971	5.204512927	3.818194016	0.000155143	0.00408716	0.648857474
BTF3	0.246727708	7.674829517	3.817592786	0.000155508	0.00408716	0.646714163
CFAP77	-0.249947683	0.423731303	-3.81734462	0.000155659	0.00408716	0.645829571
STK36	0.281122669	3.472551983	3.817280692	0.000155698	0.00408716	0.645601707
KIAA0040	0.359252715	4.101878957	3.816953363	0.000155898	0.00408716	0.644435038
AC092587.1	0.043922062	0.048984797	3.816714677	0.000156043	0.00408716	0.643584372
MNX1	-0.311600208	1.077243547	-3.816447494	0.000156207	0.00408716	0.6426322
WDR43	0.239397612	5.40162777	3.815591439	0.00015673	0.004093646	0.639581856
SPATA5L1	0.210957566	3.669327285	3.815356571	0.000156874	0.004093646	0.638745074
HSD17B2	0.696301056	2.520041154	3.814969877	0.000157112	0.00409436	0.637367471
SYNCRIP	0.226618549	5.525897611	3.813978501	0.000157722	0.004103378	0.633836277
MFAP4	-0.766144424	5.097966897	-3.813724144	0.000157879	0.004103378	0.632930414
ELAC2	0.203709276	5.050280862	3.812934992	0.000158367	0.004110574	0.630120307
RBM27	0.189420839	3.441587409	3.808397996	0.000161199	0.004178516	0.613974909
AGPS	0.265707132	4.070903728	3.807888513	0.00016152	0.0041792	0.612162973
CMTR2	0.260041373	3.380833804	3.807675785	0.000161654	0.0041792	0.61140649
CHST12	-0.228612854	2.535595754	-3.806805029	0.000162204	0.0041861	0.608310398
SLC9A4	-0.623792876	1.593835906	-3.806385559	0.00016247	0.0041861	0.606819149
AK8	-0.266610096	1.043851547	-3.806235872	0.000162565	0.0041861	0.60628704
THAP6	0.18108071	2.437119419	3.80525072	0.000163191	0.004192197	0.602785477
ARRB2	-0.344910865	4.665243495	-3.805186781	0.000163232	0.004192197	0.602558246
C8orf74	0.139687454	0.226685744	3.804273962	0.000163814	0.004201618	0.59931458
RASA2	0.24115897	3.553515383	3.80292038	0.000164681	0.00421831	0.594506016
CNOT9	0.198980987	5.106598615	3.799896078	0.000166635	0.004262741	0.583768013
GJD3	0.347521793	1.953626756	3.799335053	0.000166999	0.004266472	0.581776928
POU2F3	-0.421838699	1.512263139	-3.798947194	0.000167252	0.004267333	0.580400566
PRPF40A	0.229354667	5.164268651	3.798266221	0.000167696	0.004269583	0.577984382
SCFD2	0.217907049	4.209718743	3.798140882	0.000167778	0.004269583	0.577539705
WDR93	-0.146622655	0.439845145	-3.796375627	0.000168936	0.004293437	0.571278398
NFKB1	0.287946214	4.847518873	3.795503921	0.00016951	0.004297467	0.568187486
G2E3	0.248687378	2.758325914	3.795465984	0.000169535	0.004297467	0.568052982
CLCF1	0.507004475	3.750989884	3.794830369	0.000169955	0.00430252	0.565799641
GMFB	0.284145236	4.096744477	3.793822805	0.000170623	0.004304873	0.562228407
PPM1H	-0.533888501	2.960951503	-3.793716435	0.000170694	0.004304873	0.561851438
SLC30A7	0.226393364	3.907847093	3.793690942	0.000170711	0.004304873	0.561761095
PGAP4	0.517391776	2.218595598	3.792281935	0.00017165	0.004322951	0.55676862
SLC25A27	0.400485913	1.899962097	3.791368512	0.000172261	0.004332743	0.553533047
C4BPB	-0.322941564	0.534754955	-3.790453338	0.000172875	0.004342591	0.550292
VSIG1	0.401886669	1.09559968	3.788120025	0.000174451	0.004374354	0.54203197
TRMT13	0.213878674	3.180509406	3.787658203	0.000174764	0.004374354	0.540397661
RB1	0.373216675	4.262560632	3.787538994	0.000174845	0.004374354	0.539975832
PPP1R12A	0.266484985	4.058509795	3.787256653	0.000175037	0.004374354	0.538976794
XRCC5	0.231259516	7.384591153	3.785676191	0.000176115	0.004395667	0.533385763
HOPX	-0.574061793	3.643970262	-3.785174085	0.000176459	0.004398618	0.53160997
AREL1	0.23892084	4.1881076	3.784806239	0.000176712	0.004399283	0.530309155
TAFA5	-0.439105237	1.747292877	-3.783559993	0.000177569	0.004413294	0.525902918
DDX5	0.216211121	7.585996164	3.783330762	0.000177727	0.004413294	0.525092593
CDC40	0.256255962	3.192478856	3.782852342	0.000178058	0.004415875	0.523401542
SIN3B	0.204923394	4.508363657	3.782212447	0.000178501	0.004421235	0.521140042
XIAP	0.259729513	4.588757163	3.779888831	0.000180118	0.004455629	0.512930973
PTPN9	0.216090903	4.02847048	3.777938345	0.000181486	0.004482544	0.506043752
BBS5	0.198266383	2.141827959	3.777428006	0.000181846	0.004482544	0.504242279
HIPK3	0.295364682	4.479306756	3.777356922	0.000181896	0.004482544	0.503991371
ANKRA2	0.253100155	3.853906385	3.776638708	0.000182403	0.004487667	0.501456534
NDUFAF1	0.195852948	3.647144056	3.776411196	0.000182564	0.004487667	0.500653656
LARP1	0.236194384	6.147098622	3.77437406	0.000184011	0.004517551	0.493466713
DOCK7	0.232406423	2.452843443	3.77313351	0.000184898	0.004533611	0.489091862
PAOX	-0.13613969	0.808889519	-3.772035853	0.000185686	0.004547212	0.485222046
NUP62CL	0.379131305	2.120452581	3.771633742	0.000185976	0.00454836	0.483804657
GSDMA	0.421845414	1.649921788	3.771322846	0.0001862	0.00454836	0.482708885
POMT2	0.20627953	2.961829369	3.77078078	0.000186591	0.004550716	0.480798542
CEP170B	0.277804168	5.215545288	3.770542835	0.000186763	0.004550716	0.479960057
HECW2	0.201052761	0.89485919	3.76968517	0.000187384	0.004560154	0.476938182
TFF2	0.820577815	1.965285124	3.769196263	0.000187739	0.004563097	0.475215867
LAMB3	0.789642057	6.755539693	3.768087647	0.000188547	0.004567089	0.471311215
BBX	0.29512176	3.895964656	3.768010697	0.000188603	0.004567089	0.471040232
EYS	0.102788413	0.129192493	3.767607172	0.000188898	0.004567089	0.469619269
SEC14L2	0.424204851	2.690829231	3.767379816	0.000189064	0.004567089	0.468818728
ACVR1B	0.301054276	4.655067959	3.767364627	0.000189075	0.004567089	0.468765247
FOLH1	0.285589301	1.214844411	3.76692489	0.000189397	0.004568517	0.467217024
MRPL18	0.18006959	6.885453445	3.766644148	0.000189603	0.004568517	0.466228679
PRMT1	0.219135942	6.856225797	3.765521504	0.000190428	0.004582738	0.46227712
BAK1	0.32140079	5.645292973	3.764901118	0.000190886	0.004588084	0.460093914
TRABD	0.224716095	5.813090313	3.764460595	0.000191211	0.004590248	0.458543871
RBM41	0.249876612	2.562611372	3.762650156	0.000192554	0.004604215	0.452175344
ADCK2	-0.240025321	5.27349785	-3.762588865	0.0001926	0.004604215	0.451959796
HDAC2	0.244717376	4.69999932	3.762496987	0.000192669	0.004604215	0.451636677
ZCCHC9	0.192538834	3.596185678	3.762155975	0.000192923	0.004604215	0.450437478
KBTBD8	0.276305234	1.231352629	3.762087063	0.000192974	0.004604215	0.450195153
TENT2	0.200264614	4.445538862	3.759576212	0.000194856	0.004637294	0.441368765
ERMARD	0.206662222	3.836883117	3.759432417	0.000194964	0.004637294	0.440863446
DOCK1	0.288206829	4.214322818	3.759285942	0.000195074	0.004637294	0.440348733
FBXL17	0.234017059	3.070049958	3.758511987	0.000195658	0.004641333	0.43762935
ACVR1	0.306960169	4.224225391	3.758429868	0.00019572	0.004641333	0.437340849
OCRL	0.253503494	4.612500865	3.757328449	0.000196555	0.004655453	0.433471861
TRIM35	0.250540087	3.678402042	3.756422935	0.000197243	0.004666088	0.43029183
QRFP	-0.199678812	0.953476257	-3.755577681	0.000197888	0.004675664	0.427324064
TBC1D32	0.235120141	1.681724369	3.754724937	0.00019854	0.00468307	0.424330632
MMP13	0.89122856	3.041462594	3.754540197	0.000198682	0.00468307	0.423682212
CCNI2	-0.462225224	1.244797941	-3.753786838	0.00019926	0.004691031	0.421038304
PDZRN3	-0.487652901	2.090339337	-3.75301807	0.000199852	0.004693676	0.418340826
ANGPTL4	0.613823061	5.302734631	3.752736091	0.000200069	0.004693676	0.417351538
TLR4	0.344417952	1.806438056	3.752703239	0.000200095	0.004693676	0.417236286
CTTN	0.309889117	7.154544297	3.75235493	0.000200364	0.004694337	0.416014393
LDHA	0.418810176	7.990320725	3.751843057	0.00020076	0.004697968	0.414218898
ZNF598	0.231273661	4.49354074	3.750167205	0.000202061	0.004722755	0.408342115
DDX3X	0.247145301	5.790499524	3.749417702	0.000202646	0.004725879	0.405714595
C5orf24	0.253750172	4.397007061	3.749374326	0.00020268	0.004725879	0.405562546
NPBWR1	0.42422281	1.046098161	3.74880966	0.000203121	0.004730517	0.403583347
FBXL12	0.193906084	4.626709084	3.748312929	0.00020351	0.004733925	0.401842497
TFAM	0.256487213	4.610331851	3.746074504	0.000205273	0.004769236	0.394000345
IL17RE	-0.437128994	3.432512153	-3.744913397	0.000206193	0.004774297	0.389934217
TNNC1	-0.753029408	3.279782626	-3.744876718	0.000206222	0.004774297	0.389805787
AQP3	0.934936149	7.640899402	3.744872323	0.000206226	0.004774297	0.389790398
YBX3	0.315963486	6.424484345	3.744413192	0.000206591	0.004777072	0.388182889
ZNF544	0.231647328	3.522249578	3.743460096	0.00020735	0.004788952	0.384846493
LIG4	0.247359321	3.240486311	3.740055767	0.000210084	0.004846359	0.372935806
PDS5A	0.237994065	4.840302395	3.73944831	0.000210576	0.004846823	0.370811566
MAP2K3	0.25397344	5.837463424	3.73941625	0.000210602	0.004846823	0.370699462
TCP11L2	0.274975404	1.632266639	3.738774833	0.000211122	0.004853064	0.368456832
MICALL1	0.318024136	5.780905827	3.736992468	0.000212574	0.00488068	0.36222691
GTPBP2	0.250175966	5.716459652	3.736093344	0.00021331	0.004891815	0.35908524
SP100	0.295195928	3.93830706	3.735503354	0.000213794	0.004897158	0.357024114
GATAD2A	0.195577602	5.393820256	3.733395177	0.000215532	0.004929824	0.349661686
MLX	0.204300333	5.108186902	3.733161832	0.000215726	0.004929824	0.348847008
EMB	0.474368996	3.765133943	3.731668835	0.000216966	0.004952363	0.343635633
GRB10	0.381185242	3.08974966	3.731259607	0.000217307	0.004954349	0.342207542
ZMYND10	-0.311400633	0.9255558	-3.729529854	0.000218755	0.004979533	0.336172807
SERPINF1	-0.619656175	5.805553957	-3.72932993	0.000218923	0.004979533	0.335475484
WEE1	0.315620375	4.166046651	3.727729316	0.000220271	0.005001913	0.329893888
RARA	0.230576074	4.48337577	3.727427951	0.000220526	0.005001913	0.328843229
CREB1	0.211524298	3.426843403	3.726899847	0.000220973	0.005001913	0.327002279
RESF1	0.299861418	4.154100594	3.726749129	0.000221101	0.005001913	0.326476925
SMNDC1	0.199475749	4.385750977	3.726644725	0.00022119	0.005001913	0.326113017
PLCD3	0.518640591	5.01280098	3.725116973	0.000222489	0.005025471	0.320789031
MEF2A	0.299909033	3.7844878	3.724342431	0.000223151	0.005034582	0.318090647
UBLCP1	0.286192408	4.894213462	3.723927418	0.000223506	0.005036768	0.316645022
NANOS1	-0.277214629	0.9263226	-3.723345373	0.000224005	0.005042187	0.314617822
GPR12	-0.200177895	0.188220245	-3.722664916	0.00022459	0.005049522	0.31224824
OSTM1	0.281551425	3.943773213	3.722182669	0.000225006	0.005050493	0.310569136
MPRIP	0.272526315	4.573431666	3.72201336	0.000225152	0.005050493	0.309979677
PBXIP1	-0.286144223	6.877720261	-3.721449234	0.000225639	0.005052678	0.308015826
NCOA4	0.280376354	6.739344277	3.721300392	0.000225767	0.005052678	0.307497718
GOLGA7B	0.391240971	1.329792578	3.719892282	0.000226988	0.005074176	0.302597157
L3MBTL3	0.269951482	2.828020684	3.718449839	0.000228245	0.005090639	0.297578903
EXTL2	0.265463579	3.654401486	3.718448008	0.000228247	0.005090639	0.297572533
SMAD6	0.413904937	2.217029548	3.71813604	0.00022852	0.005090897	0.296487437
CHI3L1	-0.879088274	4.233032086	-3.716148664	0.000230264	0.00512391	0.289576879
SCFD1	0.172062158	2.570527498	3.715819654	0.000230555	0.005124515	0.28843317
ATP13A3	0.30461961	4.518793351	3.714832425	0.000231427	0.005138047	0.285001914
ATXN2L	0.251330473	5.924501085	3.713792092	0.00023235	0.005144539	0.28138701
KMT2D	0.293832798	3.532078305	3.713667189	0.000232461	0.005144539	0.280953068
SMN1	0.184184961	2.661053086	3.713610406	0.000232511	0.005144539	0.280755794
VARS1	0.234538144	6.128409673	3.712827237	0.000233208	0.005154119	0.278035218
LETM2	0.205599629	0.972612708	3.711543974	0.000234355	0.0051736	0.273578571
CD79A	-0.746811302	2.820243304	-3.710497986	0.000235294	0.005188449	0.269947021
PWP1	0.192934849	5.981973102	3.709274601	0.000236397	0.005201353	0.265700781
FLII	0.238895019	6.392718822	3.709256445	0.000236413	0.005201353	0.265637772
NKRF	0.184981784	3.443405692	3.708661181	0.000236951	0.005207317	0.263572157
ORC3	0.20830157	4.244145358	3.708012763	0.000237539	0.005214352	0.261322443
SFRP2	-1.202695466	5.122535331	-3.707632437	0.000237884	0.005216058	0.260003055
DGKH	0.326785345	2.62175386	3.704666083	0.000240593	0.005269538	0.24971683
USP38	0.236706	3.546629563	3.703554608	0.000241616	0.005281972	0.245864622
CDC37	0.170594784	7.638538012	3.703269809	0.000241879	0.005281972	0.244877723
WDFY2	0.200686933	1.771181846	3.70316659	0.000241974	0.005281972	0.244520061
ARHGDIA	0.241574419	7.532308378	3.700512091	0.000244436	0.005329754	0.235325226
NCKAP1	0.27964083	4.552342978	3.69946657	0.000245413	0.005339178	0.231705365
TSPAN15	-0.392495826	6.334415727	-3.699079308	0.000245775	0.005339178	0.230364806
MEX3C	0.265340365	3.89025821	3.698583214	0.000246241	0.005339178	0.228647705
APLF	0.187516978	1.412158376	3.698446982	0.000246368	0.005339178	0.228176211
EIF5A	0.231400847	8.596179979	3.698394069	0.000246418	0.005339178	0.227993087
PPP2R2A	0.248819859	4.215982835	3.698287493	0.000246518	0.005339178	0.227624245
ILDR2	-0.223229457	0.454020724	-3.697892378	0.00024689	0.005339178	0.226256914
FBLN1	-0.666414129	7.476794288	-3.697711542	0.00024706	0.005339178	0.225631159
KIAA0586	0.188214532	1.875040919	3.695888122	0.000248782	0.005370444	0.219323095
ILF3	0.199454474	6.651696314	3.695051153	0.000249577	0.005381632	0.216428598
LYPLA1	0.281118467	6.095471115	3.69429294	0.000250298	0.005391229	0.213806995
SPRYD4	0.171963842	2.626098726	3.69391968	0.000250654	0.005392937	0.212516592
GATM	-0.611480832	2.795380696	-3.693627698	0.000250933	0.005392983	0.211507259
SLC25A37	0.276593221	3.928573211	3.692958431	0.000251573	0.005400787	0.209194002
NCOA7	0.396791201	4.142774827	3.69158753	0.000252889	0.005423068	0.204456836
P2RX4	-0.294115774	3.205885242	-3.690916162	0.000253536	0.005429006	0.202137514
USP47	0.247224024	3.477266556	3.690722299	0.000253723	0.005429006	0.201467862
LTV1	0.205261935	4.807763674	3.690372964	0.000254061	0.005430266	0.200261256
MAML3	0.344495797	2.930994992	3.69005712	0.000254366	0.00543084	0.199170423
RNF152	0.364737989	2.456379025	3.689621877	0.000254787	0.005433887	0.197667358
UBE2D1	0.222542579	4.632762984	3.688916011	0.000255472	0.005436052	0.195230082
SPANXB1	0.532413402	0.532748397	3.688662846	0.000255719	0.005436052	0.194356038
PCDHGA1	0.191679633	0.733470932	3.688443223	0.000255932	0.005436052	0.193597839
RSRC2	0.196677083	4.760934332	3.688368946	0.000256005	0.005436052	0.193341427
VWA8	0.29307719	3.378448695	3.68658467	0.000257747	0.005457742	0.187183313
PSMC6	0.188660886	4.784090395	3.686527649	0.000257803	0.005457742	0.18698656
NTN5	-0.217569397	0.651740347	-3.686463373	0.000257866	0.005457742	0.18676478
HSD17B12	0.246587836	3.396123773	3.684533429	0.000259764	0.005491955	0.180107255
PRDM4	0.199722308	4.488083049	3.684152542	0.00026014	0.00549395	0.178793734
PCNX1	0.263352702	3.062076016	3.683574104	0.000260713	0.005500077	0.176799186
CEP290	0.222355539	1.690027451	3.683090239	0.000261192	0.005504238	0.175130966
CCDC86	0.262740786	4.621146094	3.682475204	0.000261803	0.005505683	0.173010801
MMADHC	0.235812393	6.640149882	3.682452443	0.000261826	0.005505683	0.172932348
IGF1R	0.367984791	3.733163509	3.68208599	0.00026219	0.005507409	0.171669268
SNX1	0.202175576	5.062702212	3.680749247	0.000263524	0.005529473	0.167062814
TFPI2	0.770804676	3.049057106	3.679972582	0.000264302	0.005539836	0.164387123
WTAP	0.193095446	5.11948652	3.679342037	0.000264936	0.005547144	0.162215219
PER2	0.284025053	2.876209675	3.678342515	0.000265942	0.005562249	0.15877309
SLIT1	-0.185362985	0.326910106	-3.676791245	0.000267512	0.005589081	0.153432594
SENP6	0.215486503	4.091826718	3.676365133	0.000267945	0.005592127	0.151966002
SLK	0.279347348	5.445085847	3.675432629	0.000268894	0.005605935	0.148757069
SLC35F2	0.38027821	4.294403567	3.673032265	0.000271352	0.005651132	0.14050043
BBS2	0.223169679	3.451421052	3.671736271	0.000272688	0.00567289	0.136044637
BLNK	-0.373501193	2.504872589	-3.670833488	0.000273622	0.005678763	0.132941623
PCDHB14	0.337499791	2.590442371	3.670552453	0.000273913	0.005678763	0.131975802
MIER2	0.175451436	3.556173259	3.669745124	0.000274752	0.005678763	0.129201681
DOCK9	0.305545113	3.601319585	3.669409669	0.000275101	0.005678763	0.12804917
PPRC1	0.203249136	4.931392735	3.669331656	0.000275182	0.005678763	0.127781156
HPRT1	0.290501841	6.32679351	3.669015938	0.000275512	0.005678763	0.126696561
EIF3M	0.22931186	5.45540486	3.668900995	0.000275631	0.005678763	0.126301718
DIMT1	0.237579884	2.423895476	3.668766806	0.000275772	0.005678763	0.125840776
BCAS4	-0.333328183	2.893756898	-3.668601516	0.000275944	0.005678763	0.125273022
TAC3	-1.010670657	1.986293801	-3.668570323	0.000275977	0.005678763	0.125165881
AKAP8	0.171038649	4.925430482	3.668381255	0.000276174	0.005678763	0.124516489
RANGAP1	0.218474903	6.638840635	3.667515757	0.000277081	0.005691394	0.121544151
PTPN11	0.297395446	5.425326795	3.665833136	0.000278851	0.005719137	0.11576749
CWC25	0.188965071	4.511826853	3.665674435	0.000279018	0.005719137	0.115222777
CCDC110	-0.138344853	0.366794387	-3.665114372	0.00027961	0.005725247	0.113300634
REPS1	0.210964869	3.743608475	3.663974683	0.000280818	0.005743947	0.109390052
ST3GAL1	0.427701021	4.726792163	3.662102015	0.000282813	0.0057787	0.102966892
TCF20	0.242935314	4.377806207	3.66136126	0.000283606	0.005788835	0.100426986
AREG	0.837935349	4.336914839	3.659464069	0.000285647	0.005820159	0.093924071
CDC42EP4	0.326671615	5.647817881	3.659379578	0.000285738	0.005820159	0.09363454
ICE2	0.198274655	2.791199147	3.658637153	0.000286541	0.005822282	0.091090676
MRGPRF	-0.511687132	2.477469895	-3.658531642	0.000286655	0.005822282	0.090729189
GEMIN5	0.235562643	3.799397179	3.658454509	0.000286738	0.005822282	0.090464932
NF1	0.263737983	3.345963584	3.655668979	0.00028977	0.005877723	0.080925271
CCNC	0.227246163	4.446723331	3.653184483	0.0002925	0.005926924	0.072422298
WDR12	0.20745055	3.434504083	3.652577331	0.000293171	0.005934347	0.070345192
AP4E1	0.227728872	2.775347693	3.652007029	0.000293802	0.005935028	0.06839445
LNPK	0.262168944	3.802965775	3.65199687	0.000293813	0.005935028	0.068359703
ZNF207	0.188184868	4.894427563	3.650887495	0.000295045	0.005953741	0.064565863
HNRNPH1	0.233000577	6.449744538	3.649156681	0.000296977	0.005986521	0.058648976
THUMPD2	0.185278868	3.616449171	3.647692336	0.00029862	0.006013431	0.053645077
ZSCAN29	0.23203158	3.404926524	3.646722939	0.000299713	0.006027602	0.050333528
TMEM259	0.187012635	6.402276525	3.646051028	0.000300472	0.006027602	0.048038701
SIGLEC5	-0.326057155	0.428805679	-3.645828148	0.000300725	0.006027602	0.047277569
PIK3C2A	0.261435999	3.685354335	3.645458304	0.000301144	0.006027602	0.046014655
PORCN	0.305456471	3.798775452	3.645449372	0.000301154	0.006027602	0.045984157
RAPGEF2	0.249885118	2.652330514	3.645427213	0.000301179	0.006027602	0.045908493
TEX46	-0.121257408	0.393255627	-3.64367701	0.00030317	0.006061233	0.039933709
CELSR1	0.488523842	3.248434386	3.643213861	0.0003037	0.006062691	0.038353077
GGNBP2	0.186821553	4.475941911	3.643068753	0.000303865	0.006062691	0.037857889
TMEM238	-0.441291954	4.676958874	-3.640700932	0.000306585	0.006110699	0.029780234
PPWD1	0.219225469	4.101321321	3.638707697	0.000308892	0.006147352	0.022984262
SH3BGRL3	0.270121315	9.444680682	3.638567792	0.000309055	0.006147352	0.022507384
MFSD8	0.174342227	2.619075702	3.638021526	0.00030969	0.006153712	0.020645555
SFXN3	0.306258806	4.750349406	3.637583978	0.0003102	0.006157567	0.019154456
EP400	0.222768427	3.413584862	3.636347014	0.000311646	0.006179971	0.014939971
SH3PXD2A	0.342531125	4.397043037	3.635637875	0.000312477	0.006186413	0.012524456
SEPTIN2	0.224497901	6.888162842	3.635528945	0.000312605	0.006186413	0.012153449
TNFAIP1	0.24771029	5.777831435	3.634915835	0.000313326	0.006194392	0.010065446
RAPGEF6	0.138950198	1.732059539	3.63463054	0.000313662	0.006194753	0.009093963
MEIG1	-0.178579972	0.652593521	-3.634074009	0.000314319	0.006201435	0.007199069
TMEM130	-0.285396079	0.724965872	-3.63286737	0.000315747	0.006223305	0.0030916
EIF2AK4	0.221798826	3.834640756	3.632255277	0.000316473	0.006228596	0.00100849
FOXC2	0.37619345	0.791209854	3.631876271	0.000316924	0.006228596	-0.000281201
CNOT6	0.230490299	4.551262423	3.631834473	0.000316974	0.006228596	-0.000423425
CPOX	0.242867021	4.42349715	3.630862998	0.000318132	0.006245058	-0.003728574
ARHGEF4	0.523287243	1.962169589	3.628883685	0.000320504	0.00628529	-0.010460026
CTBS	0.171653286	1.377918624	3.628473556	0.000320997	0.006288642	-0.011854403
KHK	-0.328873994	2.13297528	-3.627940073	0.00032164	0.006294914	-0.013667948
SHB	0.267945612	3.215038018	3.627412724	0.000322277	0.006298584	-0.015460395
NECAP1	0.203418783	3.322957878	3.627249865	0.000322474	0.006298584	-0.016013902
PLEKHB1	-0.445977223	2.057705876	-3.622850985	0.000327836	0.006396902	-0.030955462
CDC73	0.258219115	3.58675877	3.621328547	0.000329711	0.006427057	-0.036122735
VPS37B	0.21700312	4.735974277	3.619668846	0.000331767	0.006460668	-0.041753575
C19orf38	-0.325521843	1.930580134	-3.619144422	0.000332419	0.00646232	-0.043532276
CARM1	0.251169796	5.062049507	3.619067403	0.000332515	0.00646232	-0.043793482
HSPA4	0.198862522	6.52565031	3.618133054	0.00033368	0.006478503	-0.046961876
SUPT20H	0.238435386	3.675511565	3.614071704	0.000338788	0.006568224	-0.060725085
TAF1A	0.247689828	2.755681575	3.613924628	0.000338975	0.006568224	-0.061223226
USO1	0.238668036	5.82854748	3.613560131	0.000339437	0.00657065	-0.062457689
CLCN3	0.315455207	4.985796628	3.612718278	0.000340507	0.006583696	-0.065308392
RSPRY1	0.202008793	4.197757264	3.612498865	0.000340786	0.006583696	-0.066051273
FAM102B	0.324605252	3.097508516	3.611808654	0.000341667	0.006594167	-0.068387887
MCM9	0.185721669	2.117555676	3.611327303	0.000342282	0.006599506	-0.070017187
ZNF300	0.493561961	2.506513207	3.611058075	0.000342626	0.006599621	-0.070928394
EIF3E	0.209171339	4.518161435	3.610606645	0.000343205	0.006604237	-0.072456123
LHFPL2	0.282237929	4.079117956	3.610194625	0.000343734	0.006607889	-0.073850327
VMA21	0.219474686	4.971249151	3.609872831	0.000344147	0.00660932	-0.074939115
INPP1	0.365899271	4.577125091	3.606015585	0.00034914	0.006698607	-0.087983035
ANKRD17	0.264276346	4.445968704	3.605489263	0.000349826	0.006705179	-0.08976187
SLC6A4	-0.261376126	0.521854154	-3.60515967	0.000350257	0.006706837	-0.090875685
FBXW7	0.173237611	2.67491952	3.604255411	0.000351441	0.006722902	-0.093931019
BRD4	0.173617102	4.801256947	3.603385876	0.000352583	0.00673492	-0.09686835
WDR72	0.626007978	3.294858011	3.603251045	0.00035276	0.00673492	-0.097323756
UGGT2	0.240610828	3.437958313	3.601830054	0.000354635	0.006764083	-0.102122332
SLC50A1	-0.272164925	6.635866577	-3.600947193	0.000355804	0.006775336	-0.105102791
GLS	0.306877613	4.185323737	3.600635921	0.000356217	0.006775336	-0.106153455
BAZ2A	0.271689052	4.81388593	3.600598049	0.000356267	0.006775336	-0.106281283
FER	0.247500225	1.987185256	3.598877144	0.00035856	0.006812288	-0.112088411
NCOR1	0.254034691	4.076907566	3.598264187	0.00035938	0.006814279	-0.114156183
STRIP1	0.197479701	3.992600886	3.598256668	0.00035939	0.006814279	-0.114181545
PRKD2	0.192661016	5.621198287	3.598015109	0.000359713	0.006814279	-0.114996338
NUP54	0.222014587	4.868348185	3.595881287	0.000362584	0.006861987	-0.122191613
RAET1E	0.402374069	1.345611633	3.59530264	0.000363366	0.006870118	-0.124142127
INSIG1	-0.41743136	5.346292873	-3.594126033	0.000364961	0.006890509	-0.128107354
KLHL3	0.250568619	1.357767246	3.593986018	0.000365151	0.006890509	-0.128579129
DBNDD1	-0.457336207	3.750309334	-3.591293944	0.000368828	0.00695315	-0.13764665
BMS1	0.194436554	4.783330999	3.589578904	0.000371188	0.006984831	-0.143419974
SCLT1	0.189062631	2.207830129	3.589552097	0.000371225	0.006984831	-0.143510195
ZNF770	0.439549717	3.097491804	3.588986196	0.000372007	0.006992794	-0.145414605
SKIDA1	-0.229428541	0.746178469	-3.587590491	0.000373942	0.00701832	-0.150110321
EFNA2	-0.440854917	0.990777928	-3.587487693	0.000374085	0.00701832	-0.150456108
KLRG1	-0.209112514	0.906423248	-3.587064363	0.000374674	0.007022612	-0.151879986
IFI16	0.580427642	5.76773635	3.586352125	0.000375667	0.00703446	-0.154275252
ITPRID2	0.414823222	4.595263003	3.585561234	0.000376772	0.00704839	-0.156934509
GJB4	0.629634443	3.195344334	3.584458122	0.000378319	0.007062369	-0.160642649
MPP2	-0.348249968	1.74721731	-3.584385323	0.000378422	0.007062369	-0.160887326
GSTO1	0.279478418	7.320800317	3.584253853	0.000378606	0.007062369	-0.161329185
NUP43	0.188881118	4.805915092	3.583277391	0.000379982	0.007081248	-0.16461052
FBXO3	0.217346302	3.170087976	3.582677209	0.00038083	0.007087302	-0.166626974
RNF217	0.386772826	2.132249415	3.58253276	0.000381034	0.007087302	-0.167112235
UTP14A	0.197383571	4.389399073	3.578983845	0.000386085	0.007174413	-0.17902874
PPTC7	0.306712335	3.985823679	3.578442608	0.000386861	0.007181984	-0.180845124
TIMM23B	0.157777751	1.635459921	3.578002938	0.000387492	0.007185668	-0.182320464
PNMA8B	-0.165843241	0.576880632	-3.577791231	0.000387797	0.007185668	-0.183030797
ANAPC10	0.150555886	1.761969073	3.577282895	0.000388528	0.007192389	-0.184736242
PODN	-0.567778073	3.041771607	-3.576387197	0.000389821	0.007209467	-0.187740715
DIP2A	0.224537148	3.278579906	3.575875831	0.000390561	0.007216301	-0.189455696
RSPH14	-0.14417017	0.320652678	-3.575278583	0.000391426	0.0072184	-0.191458406
LEFTY2	-0.275621221	0.507591519	-3.575230554	0.000391496	0.0072184	-0.191619444
RAB33A	-0.326368828	1.915309455	-3.57503122	0.000391785	0.0072184	-0.192287779
IGLL5	-0.391750743	0.948497027	-3.572551538	0.000395401	0.007276849	-0.200598837
CBR4	0.253565808	3.678477778	3.572344772	0.000395704	0.007276849	-0.201291602
HDAC7	0.198962873	5.080820876	3.571921259	0.000396325	0.007277354	-0.202710458
IGLL1	-0.126974462	0.173692619	-3.571817051	0.000396478	0.007277354	-0.203059552
MCU	0.210099356	4.296688292	3.569226533	0.000400299	0.007338596	-0.211734644
CCL11	-0.673917411	3.215363587	-3.568865628	0.000400834	0.007338596	-0.212942772
MFAP5	-0.667356895	2.107770119	-3.568451953	0.000401448	0.007338596	-0.214327401
PDCD7	0.183519814	4.655830725	3.56836577	0.000401576	0.007338596	-0.214615851
ENTPD4	0.249131648	4.333812712	3.568284425	0.000401697	0.007338596	-0.2148881
PCDHGC5	0.141825328	0.239170238	3.567979303	0.000402151	0.007340007	-0.215909249
RALGPS1	-0.318846514	2.107643686	-3.567310315	0.000403147	0.007351314	-0.218147852
PGM5	-0.579950304	1.820930602	-3.566097276	0.00040496	0.007369222	-0.222205989
NBPF6	0.171893857	0.298601477	3.565680385	0.000405585	0.007369222	-0.223600369
PIWIL4	-0.272982963	1.157485161	-3.565650326	0.00040563	0.007369222	-0.223700904
UTP20	0.252459662	3.442386732	3.565576861	0.000405741	0.007369222	-0.223946605
URB2	0.248796155	3.175422173	3.565352492	0.000406077	0.007369222	-0.224696969
NIFK	0.210385217	5.109023054	3.565118485	0.000406429	0.007369222	-0.225479522
RABGGTA	0.201111338	4.928376455	3.564887685	0.000406776	0.007369222	-0.226251301
UFL1	0.254129119	4.656363068	3.563798123	0.000408418	0.007392096	-0.22989409
PTN	-0.968053154	4.86338775	-3.562043154	0.000411075	0.007425701	-0.235759374
N4BP2	0.262610746	2.251373959	3.561865273	0.000411346	0.007425701	-0.236353719
CALY	-0.108607823	0.151428981	-3.561818105	0.000411417	0.007425701	-0.236511313
PPP6R3	0.204460176	5.250740106	3.560708109	0.000413108	0.007447498	-0.240219412
MED24	0.214122715	5.373447679	3.560523902	0.000413389	0.007447498	-0.240834679
XPO6	0.205364511	5.664711599	3.557182057	0.000418521	0.007533	-0.251991498
LINC00634	-0.188484487	0.682263621	-3.555381217	0.000421312	0.00757623	-0.257999566
TUBA4A	0.542026375	5.445039238	3.555031728	0.000421855	0.007579012	-0.25916522
ESYT1	0.256410119	6.335043548	3.554734949	0.000422318	0.007580328	-0.260154986
USP35	0.214115468	2.650583064	3.554190647	0.000423166	0.007587707	-0.261970049
ERN2	0.718457003	1.959352056	3.553972313	0.000423507	0.007587707	-0.262698043
RTF1	0.198284961	5.339989963	3.553314219	0.000424536	0.007597911	-0.264892085
ZFC3H1	0.24548347	3.896825635	3.552926388	0.000425144	0.007597911	-0.266184911
SHISAL2A	-0.2440999	0.759679959	-3.552861195	0.000425246	0.007597911	-0.266402216
SEC23IP	0.216672794	4.233901827	3.552085302	0.000426464	0.007610532	-0.268988198
GPATCH2L	0.20335422	2.232545169	3.551766768	0.000426965	0.007610532	-0.270049685
POLR3H	0.190951623	3.305884059	3.551666123	0.000427124	0.007610532	-0.270385059
IKBIP	0.283375554	3.934667498	3.550041208	0.000429689	0.00764264	-0.27579843
NUPR1	-0.345909656	1.401814026	-3.55002819	0.00042971	0.00764264	-0.275841792
MFSD2A	0.430055369	4.444921159	3.54883499	0.000431603	0.007659254	-0.279815418
ENTPD7	0.330504741	3.66178399	3.548723738	0.00043178	0.007659254	-0.280185851
PPA1	0.230409603	6.220865664	3.548606831	0.000431966	0.007659254	-0.280575097
PHLDB2	0.403819209	3.350990613	3.548416174	0.000432269	0.007659254	-0.281209875
GPR3	0.267197715	1.537144916	3.548203194	0.000432609	0.007659254	-0.281918936
PLOD2	0.496266062	4.493557458	3.547774289	0.000433292	0.007664402	-0.283346743
SCNN1B	-0.86183092	4.530351836	-3.546651109	0.000435088	0.007689189	-0.287084995
BMPR2	0.257254441	4.317963029	3.545895642	0.0004363	0.00770362	-0.289598772
TRIM6	-0.396918199	2.371626571	-3.545560064	0.000436839	0.007706162	-0.290715229
SPG11	0.262286633	3.82308407	3.544871693	0.000437948	0.007718726	-0.293005106
JKAMP	0.227916815	4.425347883	3.54452514	0.000438506	0.007721595	-0.294157759
FAT2	0.702768515	2.843115586	3.543741403	0.000439773	0.007732423	-0.296764126
SCUBE2	-0.756485247	3.20238127	-3.543653784	0.000439915	0.007732423	-0.297055476
ATG9A	0.343450842	3.6035949	3.542244726	0.000442201	0.007765605	-0.301739916
TVP23B	0.241693839	3.682802314	3.540739492	0.000444655	0.007797796	-0.306742163
RAB3GAP1	0.205337197	4.868712404	3.540502798	0.000445043	0.007797796	-0.307528572
BTG1	0.300274544	6.368736503	3.540385797	0.000445234	0.007797796	-0.307917285
MBD5	0.164702145	1.397575078	3.540119379	0.00044567	0.007798431	-0.308802366
ECD	0.196721933	4.732634202	3.539851238	0.00044611	0.007799121	-0.309693106
GJB5	0.7159429	5.115711854	3.539130795	0.000447293	0.007812794	-0.312086038
IL34	-0.39065959	2.309296392	-3.538252428	0.000448739	0.007831038	-0.315002892
SVOPL	-0.224729468	0.783586903	-3.537668471	0.000449703	0.00784084	-0.316941701
ZNF451	0.182275171	2.809348669	3.536764654	0.000451199	0.007858118	-0.319941893
KLHL2	0.287344044	3.775946306	3.536470099	0.000451687	0.007858118	-0.320919504
RPF1	0.200977297	5.605712981	3.536339817	0.000451903	0.007858118	-0.321351879
EIF4G3	0.219990476	4.729131678	3.535554521	0.000453208	0.007873791	-0.323957767
CCL5	-0.725902203	5.438981526	-3.534396575	0.00045514	0.007900299	-0.327799247
TTBK2	0.188211698	1.619396831	3.533564139	0.000456533	0.007917428	-0.330560117
SRSF6	0.224603403	6.365606661	3.533010961	0.00045746	0.007926468	-0.332394461
LRIG2	0.184822208	2.530702668	3.530481605	0.000461726	0.007990525	-0.340778389
GALK1	-0.249448016	4.787920506	-3.530333103	0.000461977	0.007990525	-0.341270444
ACE	0.27752684	2.200551957	3.52883402	0.000464524	0.008027451	-0.346236522
AMMECR1	0.297747779	3.769345615	3.52585679	0.000469621	0.008108343	-0.356093445
ORC2	0.189530311	3.80126921	3.523273446	0.000474086	0.00817819	-0.364639971
RHBDF1	0.26629182	4.543639218	3.522202138	0.000475949	0.008203073	-0.368182473
FNBP4	0.21085438	4.645399934	3.515358247	0.000488015	0.0084036	-0.390789338
SF3B1	0.217103416	6.332610578	3.515019179	0.00048862	0.008406594	-0.391908279
HABP4	-0.289957128	2.761401495	-3.513807548	0.000490788	0.008436452	-0.395905895
ZNF853	-0.431754219	3.115151914	-3.513287226	0.000491722	0.008445058	-0.39762223
PLEKHF1	-0.474647554	5.087800544	-3.512824512	0.000492554	0.008451899	-0.399148339
VASN	-0.441285907	4.245506308	-3.511378688	0.000495162	0.008489175	-0.403915693
LRRC40	0.24193899	4.036568822	3.510458813	0.000496828	0.008503341	-0.406947862
CYP27B1	0.321725658	2.264812962	3.510440716	0.000496861	0.008503341	-0.407007508
SNU13	0.168918152	7.061206509	3.50952401	0.000498526	0.00852436	-0.410028472
PLEKHA5	0.27518597	3.351207036	3.508481177	0.000500427	0.008549366	-0.413464183
HNMT	0.398680144	4.277560353	3.508125594	0.000501077	0.008552971	-0.414635465
RAB21	0.217620822	3.809152079	3.507194362	0.000502782	0.008574571	-0.417702393
FER1L6	0.210284999	0.308169285	3.506045505	0.000504894	0.008603053	-0.421484993
UBAC1	-0.247077371	5.607917976	-3.50557171	0.000505767	0.008610345	-0.423044619
CDH6	0.221680349	1.146002713	3.505334209	0.000506205	0.008610345	-0.423826345
DPEP1	-0.316008822	0.706800076	-3.503869778	0.000508915	0.008648892	-0.428645359
STX16	0.194011577	5.446807534	3.503530589	0.000509545	0.008652049	-0.429761263
SCOC	0.218685038	4.875044967	3.502942599	0.000510638	0.008655072	-0.431695458
ARPP19	0.231979235	5.934163597	3.502723899	0.000511045	0.008655072	-0.432414795
CNN2	0.366012611	7.030607232	3.502718671	0.000511055	0.008655072	-0.43243199
TMPRSS3	-0.499828062	1.577772879	-3.50233488	0.00051177	0.00865807	-0.433694231
TMED7	0.236530965	5.698344846	3.502147196	0.00051212	0.00865807	-0.434311454
HOMER3	0.291369284	4.265419163	3.501573823	0.000513191	0.008668659	-0.436196871
MAP4K1	-0.367277689	1.948916713	-3.498448306	0.000519066	0.008760307	-0.446469373
PRSS36	-0.222033992	1.504046483	-3.496580949	0.000522606	0.008812422	-0.452602619
CCNA1	0.511396814	0.879040152	3.495966695	0.000523775	0.008824508	-0.454619434
METTL8	0.212031758	2.717883941	3.495148239	0.000525337	0.00883391	-0.457306201
OCM	-0.099216187	0.295031237	-3.494972111	0.000525674	0.00883391	-0.457884304
SLC25A3	0.191948729	6.865416645	3.494221578	0.000527111	0.00883391	-0.460347459
FAH	0.267618909	3.646078908	3.494083526	0.000527376	0.00883391	-0.460800477
COL7A1	0.612292814	5.263296046	3.493807899	0.000527905	0.00883391	-0.46170489
NLRP7	-0.594282408	1.256218611	-3.493680381	0.00052815	0.00883391	-0.462123294
UCN2	0.463935773	2.084969876	3.493644549	0.000528218	0.00883391	-0.462240862
MAK16	0.222341888	3.554863947	3.493544876	0.00052841	0.00883391	-0.462567886
FAM135A	0.256351257	2.476116289	3.4935437	0.000528412	0.00883391	-0.462571747
PPFIA1	0.259598179	3.753401095	3.493264277	0.000528949	0.008835313	-0.463488481
PCDHGA2	0.157019917	0.516453443	3.491179212	0.000532974	0.00889488	-0.470327037
ASIC3	-0.272424621	1.18132305	-3.49094485	0.000533428	0.00889488	-0.471095451
RPTOR	0.189235276	3.66466302	3.490583656	0.000534129	0.00889895	-0.472279622
CDKN2B	-0.676299863	3.786576046	-3.490133965	0.000535002	0.008905891	-0.473753771
RGS9	-0.262575813	1.803091428	-3.489380837	0.000536468	0.008922674	-0.476222226
KL	-0.36980824	0.95333638	-3.488761399	0.000537677	0.008932561	-0.478252122
NEMF	0.27012305	3.136499007	3.488435153	0.000538314	0.008932561	-0.479321092
NR3C2	-0.337478476	1.177265596	-3.488372172	0.000538437	0.008932561	-0.479527442
ATP1B3	0.313905655	7.463986862	3.486688935	0.000541739	0.008979684	-0.485041116
CATSPERG	-0.195446616	0.800237075	-3.48639372	0.000542319	0.008981676	-0.486007873
GALM	-0.337204941	5.104799567	-3.484315567	0.000546425	0.009041994	-0.492811151
DNAJC5B	-0.236241739	0.507757161	-3.483583366	0.000547879	0.009058357	-0.495207258
SDR16C5	0.596427231	1.46599142	3.483284254	0.000548474	0.009060507	-0.496185958
DUS4L-BCAP29	0.18251971	1.674030433	3.482320795	0.000550394	0.009084527	-0.499337874
IPO8	0.229407946	4.612279183	3.481812505	0.000551409	0.009093589	-0.501000395
AGMO	0.387224423	0.901762365	3.480663795	0.000553711	0.009123825	-0.504756763
BSG	0.193159212	9.145152371	3.480060044	0.000554924	0.009136093	-0.506730607
PIK3C3	0.200611384	2.773366866	3.479431371	0.00055619	0.009149208	-0.508785589
DGKA	0.315174107	4.558737145	3.478884533	0.000557293	0.009155505	-0.510572785
LDLRAD3	0.384358822	2.705827621	3.478776214	0.000557512	0.009155505	-0.510926764
JUNB	0.308307696	8.77312258	3.478360337	0.000558353	0.009161594	-0.512285732
OSBPL3	0.30153065	3.761738756	3.477846099	0.000559394	0.00917096	-0.513965908
FOXN2	0.281892941	3.440403507	3.477278783	0.000560545	0.009182105	-0.51581923
DST	0.393256147	3.433235506	3.475988828	0.00056317	0.009210364	-0.520032234
SBF2	0.217417256	2.229214719	3.47596676	0.000563215	0.009210364	-0.520104293
TMEM33	0.229532992	4.721582572	3.475100595	0.000564984	0.009228116	-0.522932352
ADAM28	0.403818368	1.736448981	3.47497199	0.000565248	0.009228116	-0.523352197
PILRA	-0.435246023	2.581830126	-3.474015585	0.000567208	0.009252373	-0.526474014
FIBIN	-0.554462807	2.199641509	-3.473521827	0.000568223	0.009261173	-0.528085381
ADRB2	0.460900383	2.314986997	3.472403777	0.000570526	0.009285844	-0.531733311
RAP2C	0.225475912	4.596276432	3.472324957	0.000570689	0.009285844	-0.53199044
BOD1L1	0.258981214	3.15682234	3.471233424	0.000572947	0.009314811	-0.535550713
PNMA6A	-0.276935576	0.620848166	-3.470782818	0.000573882	0.00932223	-0.537020152
LINS1	0.169639781	2.574198464	3.469891285	0.000575735	0.009342012	-0.539926944
AFG1L	0.129788689	1.386761816	3.469736228	0.000576058	0.009342012	-0.540432427
CHIT1	-0.418103786	0.973059278	-3.466699847	0.000582415	0.009431512	-0.550326679
GTF2F1	0.166721565	6.6885397	3.466638526	0.000582545	0.009431512	-0.550526411
IDH2	-0.267868037	7.470778025	-3.465390928	0.000585176	0.009461989	-0.554589362
CSTF2T	0.301359243	4.410451601	3.464751508	0.000586529	0.009461989	-0.556671177
METAP2	0.218451153	5.808061454	3.46467226	0.000586697	0.009461989	-0.556929165
IFNE	0.434419879	1.38471138	3.464607581	0.000586834	0.009461989	-0.557139722
PCDHGC3	0.399588919	2.371508685	3.4645983	0.000586854	0.009461989	-0.557169935
MYO10	0.430122135	3.620202684	3.463935584	0.00058826	0.009476823	-0.559327124
GPNMB	-0.692202361	5.970406454	-3.462859314	0.000590551	0.009505865	-0.562829633
CLCA4	0.941211344	2.913942241	3.462451895	0.00059142	0.009512002	-0.564155231
RPS6KB1	0.192523853	3.869690041	3.461369059	0.000593736	0.009541378	-0.567677686
CASK	0.247118619	3.186207173	3.460606449	0.000595372	0.00955979	-0.570157825
SIPA1L1	0.192531683	3.533946832	3.45993038	0.000596826	0.009574954	-0.572356087
PIGB	0.206848596	2.563854028	3.459710907	0.000597299	0.009574954	-0.573069626
MYC	0.519817061	5.245407168	3.457733029	0.000601575	0.009635576	-0.57949806
CHSY1	0.264468142	4.597398159	3.457125405	0.000602894	0.009642406	-0.581472248
KRTAP5-11	0.050464217	0.06861179	3.457081076	0.00060299	0.009642406	-0.58161626
TTC21B	0.200471591	2.484354897	3.455563847	0.000606297	0.009687337	-0.586544289
TRMT1	0.198970126	5.476003882	3.453361753	0.000611127	0.009756506	-0.593693166
ERCC6	0.197060467	2.155905819	3.453053306	0.000611806	0.009759359	-0.594694167
UBE3B	0.175161636	3.791005733	3.451999458	0.000614132	0.009788458	-0.598113572
FBXL19	0.22362673	4.780623414	3.451200956	0.000615901	0.009805918	-0.600703807
SIGLEC8	-0.234782406	0.635146738	-3.451050658	0.000616234	0.009805918	-0.601191289
COX6C	-0.243502903	7.07114469	-3.449986056	0.0006186	0.009828083	-0.604643698
ZNF775	-0.233627608	2.505089348	-3.449970214	0.000618635	0.009828083	-0.604695065
PRELP	-0.564044847	2.598332744	-3.448880353	0.000621066	0.00985867	-0.60822833
ZFR	0.228803064	5.183924523	3.444716744	0.000630436	0.009999261	-0.621716824
NRG1	0.361729398	0.756424529	3.443355207	0.000633529	0.010038846	-0.626124353
CILP2	-0.466125565	2.270580183	-3.443112671	0.000634081	0.010038846	-0.62690931
PCDHB12	0.246630058	1.191944012	3.44292654	0.000634505	0.010038846	-0.627511681
NMT1	0.17298954	5.554682936	3.442463885	0.000635561	0.010038846	-0.629008825
NDFIP1	0.183024874	5.762563548	3.442432508	0.000635633	0.010038846	-0.629110355
PSME3	0.208609755	6.359485564	3.442039433	0.000636531	0.010038846	-0.630382177
CCDC80	-0.619265336	3.272767736	-3.44203675	0.000636537	0.010038846	-0.630390858
RMND1	0.173942324	3.6040775	3.441342608	0.000638126	0.010055772	-0.632636472
DNAI3	0.146378551	0.433572439	3.44059168	0.000639849	0.010074784	-0.635065315
USP24	0.210134699	4.074069491	3.439862136	0.000641528	0.010093058	-0.637424513
NEDD1	0.26164749	4.09050538	3.438617218	0.000644401	0.01013009	-0.641449238
ZCCHC4	0.178109829	2.789667106	3.438085181	0.000645633	0.010141274	-0.643168852
EDEM3	0.258382916	4.25001511	3.437271831	0.00064752	0.010162728	-0.645797229
ANKRD42	0.182254052	2.382387713	3.436461689	0.000649405	0.010175902	-0.648414652
PMP22	-0.466422855	3.454595962	-3.436337704	0.000649694	0.010175902	-0.648815174
CTNNB1	0.266444866	6.50990363	3.436229233	0.000649947	0.010175902	-0.649165569
ZBTB8B	-0.19832715	0.583334465	-3.435883916	0.000650752	0.010175902	-0.650280978
FAM13A	0.33285021	2.923546265	3.435621329	0.000651366	0.010175902	-0.651129093
DIS3L2	0.151511892	2.955183791	3.435515839	0.000651612	0.010175902	-0.651469791
AMPD1	-0.072633613	0.150073712	-3.435178323	0.000652401	0.010175902	-0.652559789
ELAVL1	0.160971062	5.506511689	3.434944086	0.00065295	0.010175902	-0.653316192
RALGAPA1	0.209138591	1.847668116	3.434897936	0.000653058	0.010175902	-0.653465218
GDPD3	-0.636741537	4.390363453	-3.43446055	0.000654083	0.010183735	-0.654877485
NPM1	0.238198483	7.383608749	3.434212395	0.000654665	0.010184666	-0.655678673
MARCO	-0.615967955	2.064223377	-3.433319372	0.000656764	0.010209178	-0.658561421
FAM199X	0.224716536	4.516347634	3.432835015	0.000657906	0.01021877	-0.660124665
FAM181A	0.225730227	0.318977987	3.431586837	0.000660855	0.010251696	-0.664152157
ARHGEF5	0.307873572	3.486174468	3.431486227	0.000661094	0.010251696	-0.664476736
MAPK1IP1L	0.20006011	5.156648364	3.431271177	0.000661603	0.010251696	-0.665170478
ADAM33	-0.390906965	1.426419049	-3.430518292	0.00066339	0.010271221	-0.667598933
GPATCH2	0.177157185	2.892869506	3.429761407	0.000665191	0.010286933	-0.670039784
SLC25A42	-0.246873571	3.046893491	-3.429621799	0.000665524	0.010286933	-0.670489945
NOMO1	0.229063237	4.765467919	3.429227341	0.000666465	0.010286933	-0.671761768
PCDHGA6	0.154698532	0.769377892	3.429205965	0.000666516	0.010286933	-0.671830687
CBFA2T3	-0.305693175	1.294621348	-3.428389811	0.000668467	0.01030888	-0.674461699
WDR44	0.273398077	3.669664575	3.427660026	0.000670216	0.010322137	-0.676813792
IGFBP6	0.642363581	5.17004573	3.427589245	0.000670386	0.010322137	-0.677041893
ZNF467	-0.331195258	2.403861676	-3.427050717	0.000671679	0.010324223	-0.678777225
POU2AF1	-0.443402585	1.703429401	-3.426647022	0.00067265	0.010324223	-0.68007791
ZSCAN32	0.173831287	3.076268155	3.426584148	0.000672802	0.010324223	-0.680280472
G3BP1	0.232585115	4.626288206	3.426556704	0.000672868	0.010324223	-0.680368888
DPM3	-0.283196961	7.14382316	-3.426276885	0.000673542	0.010324223	-0.681270345
FOXO3	0.266006717	4.147212579	3.426211847	0.000673699	0.010324223	-0.681479857
ALPP	-0.621050609	1.379996146	-3.424459999	0.000677935	0.010380979	-0.687121872
HS3ST2	-0.286579565	0.936469492	-3.423918387	0.00067925	0.010392946	-0.688865638
PIK3R2	0.034071221	0.106106704	3.420963824	0.000686463	0.010495082	-0.698373544
CTNND1	0.211040897	3.044190331	3.420094375	0.0006886	0.010519494	-0.701169991
EMX2	-0.611794184	1.87629412	-3.41751789	0.000694967	0.010608451	-0.709452924
MIXL1	-0.185808528	0.502671532	-3.417099816	0.000696005	0.010615988	-0.7107964
FAM241B	-0.347011705	4.671100493	-3.41575942	0.000699344	0.010658575	-0.715102708
NPTXR	-0.598393413	3.233770721	-3.415439554	0.000700143	0.010662415	-0.716130109
CDH8	0.184861909	0.491488672	3.415075055	0.000701055	0.010667962	-0.71730076
SPAAR	0.186124306	0.706103144	3.413882928	0.000704044	0.010705087	-0.721128659
MKNK2	0.255640491	6.79722955	3.413491838	0.000705027	0.01071026	-0.722384168
BDP1	0.245349328	2.813014322	3.413120321	0.000705962	0.01071026	-0.723576716
RAB3GAP2	0.209624249	3.660000157	3.413092393	0.000706032	0.01071026	-0.723666357
DCLK2	-0.358915763	1.810120579	-3.412654603	0.000707136	0.010717484	-0.725071471
GALNT12	-0.431143882	3.610992884	-3.412465793	0.000707612	0.010717484	-0.725677415
MAP2K7	0.153548506	4.726437062	3.412249662	0.000708158	0.010717484	-0.726371001
PANK3	0.270952746	3.989513018	3.411855458	0.000709154	0.010718192	-0.727635933
PEX3	0.240411695	3.609436339	3.411796099	0.000709304	0.010718192	-0.727826394
NCLN	0.195297801	6.393338298	3.411292743	0.000710579	0.010729132	-0.729441352
ZNF280C	0.226150695	2.178548142	3.409474824	0.000715199	0.010783597	-0.735272057
PPP4R2	0.208091081	4.969431414	3.409438269	0.000715292	0.010783597	-0.735389272
CSDC2	-0.471875089	1.576636398	-3.408543277	0.000717577	0.010806514	-0.738258717
TP63	0.70420974	5.096445568	3.408408936	0.000717921	0.010806514	-0.73868937
FAM102A	-0.276280462	5.422452143	-3.407488248	0.00072028	0.010832403	-0.74164035
SLC28A1	-0.119153555	0.255915399	-3.407304228	0.000720752	0.010832403	-0.742230078
NKD2	-0.553780991	2.958959012	-3.405398097	0.000725662	0.010897794	-0.748336889
NT5M	-0.382722759	1.783438251	-3.404877583	0.000727009	0.010909605	-0.750003939
UBE2D3	0.179149323	6.100124046	3.403443233	0.00073073	0.010949685	-0.754596486
RNF111	0.227352165	3.53150316	3.40341529	0.000730803	0.010949685	-0.754685933
KCNH2	-0.410284256	1.218601133	-3.401879664	0.000734807	0.011001229	-0.759600687
GSPT1	0.226631943	5.759130226	3.401626502	0.000735469	0.011001428	-0.760410729
HARS2	0.186576258	4.666781836	3.401443136	0.000735949	0.011001428	-0.760997408
STK17A	0.336304388	4.19114121	3.40040861	0.000738663	0.011027583	-0.764306814
TOP1	0.234529056	6.290212001	3.400344712	0.000738831	0.011027583	-0.764511193
ACBD7	-0.380467588	1.958709061	-3.398651161	0.000743293	0.011085703	-0.769926646
FAR1	0.242860068	4.830040791	3.39809786	0.000744757	0.011096511	-0.771695382
ADAMTS17	-0.205771912	0.72413503	-3.397946892	0.000745156	0.011096511	-0.772177935
C2orf49	0.176223286	3.749585465	3.397268121	0.000746956	0.011114823	-0.774347297
AFF4	0.271811047	4.440818759	3.396621725	0.000748674	0.011131886	-0.776412808
PSME4	0.199786489	5.026717972	3.396380703	0.000749315	0.011132932	-0.777182882
PPFIBP1	0.311758993	3.61724309	3.395901762	0.000750592	0.011135936	-0.778712962
SMAD5	0.251347606	4.209507475	3.395854236	0.000750718	0.011135936	-0.778864783
CSNK1D	0.166992793	5.232438439	3.39555042	0.000751529	0.011135936	-0.779835268
SERINC3	0.222750219	6.897015972	3.395297047	0.000752206	0.011135936	-0.780644562
MAU2	0.196240619	4.206885417	3.395111837	0.000752701	0.011135936	-0.781236101
PSMD1	0.207685058	4.39763317	3.395020403	0.000752945	0.011135936	-0.78152812
WDR3	0.241852998	3.673616358	3.394408168	0.000754584	0.011151717	-0.783483261
DRP2	-0.138022027	0.459977652	-3.393897694	0.000755954	0.011163488	-0.785113176
TBK1	0.198087469	2.853127708	3.39363058	0.000756671	0.011165622	-0.785965967
YIPF5	0.230133993	5.153830053	3.393397653	0.000757297	0.011166408	-0.786709559
PITPNB	0.213974681	5.572069467	3.391671764	0.000761951	0.011226539	-0.792217756
GRWD1	0.187607935	4.905961375	3.39101249	0.000763736	0.011244337	-0.794321141
TGS1	0.232787635	4.307240002	3.389927957	0.00076668	0.011272145	-0.797780452
IL20RA	0.450004638	3.78133416	3.389880698	0.000766809	0.011272145	-0.797931172
DPM2	-0.220469917	6.142975926	-3.389678412	0.000767359	0.011272145	-0.798576273
SEMA3C	0.449045269	5.682176494	3.388913893	0.000769443	0.011294243	-0.801014049
BTBD9	0.198682196	2.943051371	3.388582371	0.000770348	0.011299022	-0.802070989
TMEM154	0.372201475	3.381207429	3.388115912	0.000771624	0.011309219	-0.803557966
PARD6A	-0.379359692	3.504901258	-3.38778236	0.000772537	0.011314096	-0.804621143
POC5	0.175671726	3.367120475	3.385576409	0.000778602	0.011394356	-0.811649999
MAPKBP1	0.228485549	2.667759473	3.384861748	0.000780576	0.011414679	-0.813926205
ZNF317	0.180892474	4.371573961	3.384313802	0.000782093	0.011428287	-0.815671115
PPP1R10	0.17276651	5.964027202	3.381815178	0.000789045	0.01151731	-0.823624496
ATG16L1	0.182484735	3.857654502	3.381699905	0.000789367	0.01151731	-0.823991289
PPIG	0.187594622	4.312620449	3.380849617	0.000791746	0.011543391	-0.826696494
TRMT10C	0.1939277	5.629214349	3.379240232	0.000796269	0.011600652	-0.831815015
CCDC169	-0.225312725	0.845616911	-3.378998449	0.000796951	0.01160191	-0.832583788
LAMB1	0.313449994	5.080746118	3.378705852	0.000797776	0.01160526	-0.833514061
ETF1	0.223900624	6.207240456	3.377749214	0.00080048	0.011635917	-0.836555028
TSR1	0.238748391	4.496485533	3.377203251	0.000802028	0.01164333	-0.838290177
CMIP	0.255735492	4.710779313	3.377147794	0.000802185	0.01164333	-0.838466411
MRPL33	-0.221589209	5.927703427	-3.374517076	0.000809681	0.011743386	-0.846823361
RARS1	0.18395687	5.92777919	3.373844087	0.000811609	0.011762598	-0.848960243
PIWIL1	0.135007418	0.145562231	3.373547604	0.00081246	0.01176618	-0.849901511
ABHD17C	0.330162764	5.332195501	3.371547423	0.000818221	0.011840818	-0.856249609
LRRC20	-0.317656723	3.584897173	-3.371105787	0.000819498	0.011847724	-0.857650776
PRR19	-0.239812392	1.970970994	-3.370962207	0.000819914	0.011847724	-0.858106274
UTP11	0.178325253	5.113633689	3.368890877	0.000825932	0.011920254	-0.864675355
TNKS2	0.24000531	5.083345058	3.368813849	0.000826156	0.011920254	-0.86491957
NDE1	0.307257963	3.437625014	3.368365034	0.000827466	0.01193032	-0.866342424
RAB11FIP4	-0.368844923	3.393098599	-3.367777667	0.000829183	0.011935928	-0.868204249
MISP3	-0.415549036	3.259192729	-3.367552452	0.000829842	0.011935928	-0.868918051
HACE1	0.230806288	2.147507564	3.367497104	0.000830004	0.011935928	-0.869093465
HSPB7	-0.594832058	2.057935644	-3.367394664	0.000830304	0.011935928	-0.86941812
HCFC2	0.213958935	2.525161459	3.366625135	0.000832561	0.011959557	-0.871856635
CLIC5	-0.296355861	0.947694888	-3.366262921	0.000833626	0.011964865	-0.87300425
GALNT4	0.040485969	0.080239995	3.366081817	0.000834158	0.011964865	-0.873578005
PIR	-0.447433829	5.11253837	-3.365473794	0.000835949	0.011981734	-0.875504065
TMX1	0.245534919	5.260372717	3.364027572	0.000840223	0.012027317	-0.880084006
HPS6	0.17942648	4.877314436	3.363980125	0.000840364	0.012027317	-0.880234232
DDIT4L	-0.29043308	0.808901367	-3.363001598	0.000843267	0.012060019	-0.883331966
TP53BP1	0.268490823	3.16297526	3.362720955	0.000844102	0.012063104	-0.884220243
APLN	0.455533368	2.590075443	3.362283285	0.000845405	0.012072873	-0.885605395
FOXL1	0.465745237	1.764612428	3.361536214	0.000847633	0.012095834	-0.887969357
POU6F1	-0.231900514	1.756789397	-3.360118594	0.000851876	0.012147496	-0.892453777
MRGPRX3	0.243422327	0.232428057	3.359385154	0.00085408	0.012170011	-0.894773199
DBI	-0.260762579	7.493021457	-3.358630627	0.000856352	0.012193473	-0.897158805
RPAP3	0.204458808	4.345774386	3.35789609	0.000858569	0.012216122	-0.899480723
DDX25	-0.05567606	0.056841732	-3.355883978	0.00086467	0.012283014	-0.905838679
C19orf81	-0.243313567	0.431189663	-3.355783919	0.000864975	0.012283014	-0.906154758
CEBPB	0.356762526	6.950972278	3.355722816	0.000865161	0.012283014	-0.90634777
GNG12	0.335665102	5.711263994	3.355213252	0.000866713	0.012296098	-0.907957269
SRPX2	0.424143471	3.72000149	3.354842721	0.000867844	0.012303181	-0.909127474
OAS3	0.419531985	5.42766971	3.354084908	0.00087016	0.012327052	-0.911520408
BLOC1S6	0.212237706	4.356902567	3.353656283	0.000871472	0.012336682	-0.912873646
TUT4	0.233792823	2.721945121	3.352781301	0.000874158	0.012356873	-0.915635592
SSC5D	-0.458218531	2.109078734	-3.352778408	0.000874166	0.012356873	-0.915644723
WNT6	-0.47672492	1.627828088	-3.35230678	0.000875617	0.012364647	-0.917133171
ZNF800	0.188593122	3.456398784	3.352187237	0.000875985	0.012364647	-0.917510413
RAB40A	0.139365813	0.783545519	3.350617756	0.00088083	0.012424043	-0.922462065
INF2	0.251785017	5.02968435	3.347344375	0.000891016	0.012558629	-0.932782406
EFR3A	0.253055529	5.002002617	3.346531864	0.000893562	0.012582424	-0.93534262
RSL24D1	0.164091698	5.174558475	3.346393559	0.000893996	0.012582424	-0.935778359
C15orf48	-0.60622423	3.640981566	-3.345952697	0.00089538	0.012587397	-0.937167211
PRAM1	-0.237637296	1.266638717	-3.345869869	0.00089564	0.012587397	-0.937428124
CD59	0.298711533	5.912614121	3.345399488	0.00089712	0.01259911	-0.938909743
LUZP1	0.241697799	3.800523606	3.345059049	0.000898193	0.012601608	-0.939981945
RYK	0.197394198	4.780695167	3.34493268	0.000898591	0.012601608	-0.940379914
RANBP3	0.145419279	4.953503615	3.344218632	0.000900845	0.012624137	-0.942628374
ZNF134	0.232244711	3.704286033	3.342561789	0.000906096	0.012688597	-0.947843838
DUSP10	0.445140244	4.140499256	3.34192675	0.000908116	0.012707755	-0.949842185
RNF223	-0.525319277	3.356994219	-3.341394877	0.000909811	0.012722342	-0.951515613
CCNH	0.166596211	3.269083045	3.340011573	0.000914233	0.012775019	-0.955866718
USP3	0.204849815	3.187516269	3.338073567	0.000920463	0.012852851	-0.961959734
PPP1R14D	-0.631724572	1.950284914	-3.337829172	0.000921251	0.012854651	-0.962727867
GPCPD1	0.263738008	3.724537904	3.336897486	0.000924262	0.012887443	-0.965655662
PEX7	0.188937638	3.172978571	3.336270495	0.000926294	0.012906537	-0.967625527
GRID2IP	-0.195172381	1.010615825	-3.334202798	0.000933023	0.012980092	-0.974119284
FZR1	0.17041879	5.027727515	3.334097013	0.000933368	0.012980092	-0.974451407
ZNF140	0.221336356	2.938814095	3.333833119	0.000934231	0.012980092	-0.975279887
SFPQ	0.163522557	7.067901601	3.333831446	0.000934236	0.012980092	-0.975285139
MAP3K2	0.221677572	3.878120647	3.333468238	0.000935425	0.012987343	-0.976425308
PKN2	0.24817719	4.731290321	3.332709273	0.000937912	0.013012609	-0.978807444
ITGB8	0.440773633	2.451041038	3.329878346	0.000947244	0.013132734	-0.987688244
RSPO1	-0.138965203	0.296250806	-3.328993154	0.000950179	0.013164071	-0.990463683
UPK3A	-1.092197573	4.767597706	-3.328213068	0.000952774	0.013190636	-0.992908997
QSER1	0.265900645	3.591919895	3.327484758	0.000955201	0.013209332	-0.995191515
POLR2A	0.249162333	6.306013457	3.327401502	0.000955479	0.013209332	-0.99545241
UBE3A	0.200436212	3.326693461	3.32703713	0.000956696	0.013216785	-0.996594145
MCIDAS	-0.30106901	1.537331915	-3.326700762	0.000957821	0.013222954	-0.997648031
FMN1	0.23042887	0.818003444	3.326127766	0.00095974	0.013223931	-0.999443064
INPP4B	0.373424266	3.018693858	3.325891441	0.000960533	0.013223931	-1.000183318
NEK7	0.296683298	4.758565813	3.325867568	0.000960613	0.013223931	-1.000258096
TBCK	0.207876845	2.717083357	3.325833502	0.000960727	0.013223931	-1.000364797
TMPRSS12	-0.059106454	0.162132788	-3.325667621	0.000961284	0.013223931	-1.000884359
SOCS4	0.204395006	3.379194112	3.322860212	0.000970752	0.013342419	-1.009673804
MINDY2	0.281018168	3.727171469	3.322708552	0.000971266	0.013342419	-1.010148423
CA2	0.607890187	4.080962436	3.322045205	0.000973517	0.013363922	-1.012224117
EMILIN1	-0.58763652	5.15777373	-3.320754825	0.00097791	0.013414774	-1.016260751
RSBN1	0.200114559	3.286614039	3.319563975	0.00098198	0.013461133	-1.019984715
RPA2	-0.214290829	6.344654957	-3.319315889	0.00098283	0.013463315	-1.020760355
DIP2B	0.272774415	3.873437616	3.318891876	0.000984284	0.013471626	-1.022085909
CCDC192	0.127036854	0.728617488	3.318736094	0.000984819	0.013471626	-1.022572876
MRPL32	0.150296128	5.354182537	3.318004484	0.000987334	0.013485495	-1.024859563
EXT2	0.237764203	4.563719717	3.317998689	0.000987353	0.013485495	-1.024877674
PNN	0.205645527	6.163452411	3.317790117	0.000988072	0.013485495	-1.025529487
FARSB	0.19753753	4.491768338	3.317584141	0.000988781	0.013485495	-1.02617315
THAP8	-0.233118585	3.483015751	-3.317436133	0.000989291	0.013485495	-1.026635644
DPT	-0.544801393	1.641360738	-3.314651938	0.000998935	0.013607434	-1.035332023
PRKRA	0.214824057	2.443673507	3.314183088	0.001000567	0.013612325	-1.036795784
AL627230.1	0.116451607	0.23755181	3.31404301	0.001001056	0.013612325	-1.037233077
AEN	0.224637346	3.821032466	3.313947424	0.001001389	0.013612325	-1.037531463
H4C9	-0.40276104	4.406325338	-3.312744862	0.001005591	0.013659916	-1.041284748
HEATR1	0.278046298	3.736493721	3.312457918	0.001006596	0.013664046	-1.042180134
LONRF1	0.266060512	3.250663012	3.311873327	0.001008646	0.013682351	-1.04400407
RO60	0.290702318	3.146743328	3.310472738	0.001013574	0.013739641	-1.048372701
KDM5B	0.242099784	3.914752969	3.310258518	0.00101433	0.01374033	-1.049040731
UTP3	0.183425608	5.678270406	3.309440018	0.001017222	0.013744775	-1.051592781
ARSF	-0.159495871	0.247387091	-3.309411626	0.001017323	0.013744775	-1.051681294
MAP10	0.261957128	1.486449905	3.309380766	0.001017432	0.013744775	-1.051777501
QPRT	-0.615328958	4.100414548	-3.309367622	0.001017479	0.013744775	-1.051818477
RBX1	0.163384314	6.03021956	3.308032791	0.001022213	0.01379145	-1.055979059
CCR2	-0.297483038	0.975046164	-3.30767256	0.001023494	0.01379145	-1.057101604
ZNF624	0.175393918	1.881866704	3.307630464	0.001023644	0.01379145	-1.057232775
ULBP2	0.46423171	3.628793558	3.307596834	0.001023764	0.01379145	-1.057337566
ZFR2	-0.124209358	0.133674846	-3.306831816	0.00102649	0.013818629	-1.059721064
SUSD2	-0.445945734	2.793153953	-3.306623203	0.001027235	0.01381911	-1.060370928
BAZ2B	0.220340903	2.303397802	3.306254038	0.001028554	0.013825376	-1.061520849
KANSL1	0.208021035	3.024237504	3.30609597	0.001029119	0.013825376	-1.062013179
F3	0.671654803	4.95647099	3.305682574	0.001030599	0.013835718	-1.063300673
SHC3	0.312864129	1.374451118	3.304841594	0.001033615	0.01386666	-1.065919375
ITGBL1	-0.38656217	1.416884056	-3.302718378	0.001041266	0.013959702	-1.072527986
FGFR1OP2	0.191493897	4.075491704	3.300765115	0.001048352	0.014039369	-1.078604062
EXOC3L2	0.247611994	2.665703069	3.300683366	0.001048649	0.014039369	-1.078858286
DAAM1	0.246715998	3.497534572	3.300257538	0.0010502	0.014050484	-1.080182438
AP1M1	0.167681259	3.811340785	3.298475241	0.001056715	0.014127949	-1.085722909
TRAF3IP1	0.190055318	3.601557232	3.296560657	0.001063755	0.014208765	-1.091671453
ADSL	0.132705761	1.240477569	3.296435338	0.001064218	0.014208765	-1.092060699
MTREX	0.239233684	4.484583743	3.295873497	0.001066293	0.014226726	-1.093805636
NUP98	0.208820717	4.85596051	3.295652582	0.00106711	0.014227887	-1.094491665
TTC37	0.23633237	4.001123418	3.294529072	0.001071274	0.01427364	-1.097979937
CTNNA1	0.21482434	6.935895322	3.293081627	0.00107666	0.01433561	-1.102472303
MOB1B	0.195722582	3.47743298	3.291603971	0.001082185	0.014399337	-1.107056504
FZD4	0.29963939	3.05032582	3.289434674	0.001090343	0.014487973	-1.113782884
CAMTA2	0.193694741	3.854651235	3.289393553	0.001090499	0.014487973	-1.113910351
HMCN2	-0.191243307	0.534527133	-3.288970757	0.001092095	0.014487973	-1.115220818
CAPG	-0.351547646	8.367562715	-3.288868162	0.001092483	0.014487973	-1.115538788
TTC8	0.207663072	3.40758834	3.288847217	0.001092562	0.014487973	-1.115603703
SPINK7	0.324913344	0.549037586	3.288105126	0.001095372	0.014501598	-1.117903367
FAM3C	0.316523426	5.235725753	3.28802257	0.001095685	0.014501598	-1.118159167
TTC38	0.235068389	4.211953334	3.287986433	0.001095822	0.014501598	-1.118271137
SH3GL2	-0.518870534	1.115978307	-3.287746596	0.001096731	0.01450379	-1.119014238
ZNF75D	0.193315148	2.718640612	3.28668569	0.001100764	0.014543358	-1.122300683
HAND2	-0.353603106	1.007801348	-3.286503184	0.001101459	0.014543358	-1.122865944
CELSR2	0.417408076	3.487728974	3.286371278	0.001101962	0.014543358	-1.123274467
TSPAN33	-0.321102897	3.898546788	-3.285971506	0.001103486	0.014547411	-1.124512498
ELMOD2	0.178947418	3.916925088	3.285899441	0.001103761	0.014547411	-1.124735655
TCF12	0.248983073	4.159659135	3.285406046	0.001105646	0.014562407	-1.126263391
TUG1	0.214017719	5.171450847	3.284011153	0.001110991	0.014607193	-1.130581332
REPIN1	-0.267930903	5.797470703	-3.283833591	0.001111673	0.014607193	-1.131130855
ARAP2	0.270188641	2.936048273	3.283702751	0.001112176	0.014607193	-1.131535767
C6orf120	0.220592377	4.346467985	3.283599697	0.001112572	0.014607193	-1.131854678
JDP2	-0.326128842	3.336273332	-3.283542196	0.001112793	0.014607193	-1.132032614
SIX1	0.365665496	2.543314484	3.282986461	0.001114933	0.014625426	-1.133752196
AKAP11	0.253540806	3.760718462	3.282742163	0.001115874	0.014627934	-1.134508025
U2SURP	0.207762975	4.997203601	3.281992641	0.001118768	0.01465601	-1.13682663
PRDM6	-0.275404004	1.057227515	-3.280210564	0.001125676	0.014736601	-1.142337375
MAP4K3	0.269525502	4.425714926	3.279869621	0.001127002	0.01473662	-1.143391355
FN3K	-0.305955869	3.920527055	-3.279821496	0.001127189	0.01473662	-1.143540118
XK	-0.386942249	1.745309663	-3.277705795	0.001135452	0.014828937	-1.150078115
OCIAD2	0.264691678	6.487928339	3.277624155	0.001135772	0.014828937	-1.150330321
LARP7	0.15241587	4.798332337	3.276980286	0.001138298	0.014844016	-1.152319182
RCOR1	0.266179544	4.514581734	3.276941702	0.00113845	0.014844016	-1.152438355
CSRNP3	0.159842343	0.547761499	3.276529898	0.001140069	0.014855187	-1.153710178
NPAS2	0.345983179	3.180661128	3.275592762	0.00114376	0.014893335	-1.156603879
STS	-0.403241988	2.966712281	-3.274742382	0.00114712	0.01492711	-1.159229017
BTBD3	0.296021442	4.23998569	3.27403857	0.001149907	0.0149534	-1.16140121
PLCH1	-0.352621382	1.330295016	-3.273593281	0.001151674	0.014966391	-1.162775286
EID1	0.205457771	7.337003053	3.272903698	0.001154415	0.014992018	-1.16490286
SPIB	-0.422766155	0.826782949	-3.272320352	0.001156739	0.015004228	-1.166702325
SNX9	0.207076415	5.295638828	3.272132423	0.001157488	0.015004228	-1.167281974
PMM2	0.242795508	2.313845905	3.272088207	0.001157665	0.015004228	-1.167418349
KLF3	0.249499108	5.407338705	3.271693144	0.001159242	0.015014687	-1.168636758
TNPO2	0.177225737	5.325629727	3.271198181	0.001161221	0.015024796	-1.170163073
CNIH1	0.206741086	5.364156141	3.27111242	0.001161564	0.015024796	-1.17042751
NFAT5	0.368468585	2.691644853	3.269211997	0.001169193	0.015102885	-1.176285652
ATP2C2	0.450459907	2.354799343	3.268871354	0.001170565	0.015102885	-1.177335359
TMCO6	0.192520629	3.613658562	3.2686619	0.00117141	0.015102885	-1.177980752
IQCD	-0.261407786	1.842851513	-3.268509689	0.001172024	0.015102885	-1.178449734
ZMYND8	0.260222125	4.999640508	3.268475904	0.001172161	0.015102885	-1.178553826
TMPRSS2	-0.777616551	4.056145146	-3.268369843	0.001172589	0.015102885	-1.178880601
PIGL	0.188708368	2.390295822	3.268261903	0.001173025	0.015102885	-1.179213153
RBM45	0.136605575	2.907362683	3.267370863	0.001176628	0.015139286	-1.181957959
PRPF4B	0.200526518	4.789292383	3.265566103	0.001183959	0.015220193	-1.187515263
CASP4	0.311061158	4.544318104	3.265424802	0.001184535	0.015220193	-1.187950239
AL049629.2	0.058520663	0.098089289	3.265247268	0.001185259	0.015220193	-1.18849673
KIAA1109	0.251437909	3.133855781	3.264660378	0.001187654	0.015240914	-1.190303116
C10orf82	0.319866448	0.605599329	3.264128533	0.001189829	0.0152539	-1.191939813
CACFD1	-0.276464116	4.999289458	-3.264028384	0.001190239	0.0152539	-1.192247982
LCOR	0.22188895	2.707046068	3.263839154	0.001191014	0.0152539	-1.19283024
EDDM3A	-0.121519832	0.147950621	-3.262242727	0.00119757	0.015327796	-1.197741147
ARID3B	0.23601468	2.43853282	3.260767869	0.001203657	0.015395589	-1.20227606
HES6	-0.408008446	3.38908588	-3.260272795	0.001205706	0.015411691	-1.203797884
VPS53	0.152417651	2.797104685	3.259600643	0.001208494	0.015427284	-1.205863684
POMC	-0.320212673	1.025797108	-3.259597045	0.001208509	0.015427284	-1.20587474
DDIT4	0.50583603	6.477973816	3.259138515	0.001210414	0.015441493	-1.207283758
HK2	0.350004175	5.629193925	3.25863242	0.00121252	0.015458244	-1.208838723
C16orf72	0.218373835	3.461424182	3.25758503	0.00121689	0.015503809	-1.212056071
NDUFS1	0.204051108	4.145048299	3.25739159	0.001217698	0.015503978	-1.21265017
TJP3	-0.556425564	3.909584627	-3.256942487	0.001219577	0.015517768	-1.214029336
HEPHL1	0.460714634	0.997367691	3.255936911	0.001223795	0.015561271	-1.217116744
DPP8	0.195042788	3.532832405	3.254700452	0.001228999	0.015617258	-1.220911787
UPRT	0.187697953	3.165350806	3.253952097	0.001232159	0.01564721	-1.223208038
PHF3	0.227844199	3.206437603	3.253725831	0.001233115	0.015649166	-1.223902214
AC008687.4	0.201179395	0.779390953	3.252034139	0.001240291	0.015720761	-1.229090809
PKP4	0.198951655	4.413130226	3.252015618	0.00124037	0.015720761	-1.229147601
SNX6	0.248665484	5.565409374	3.250392389	0.001247292	0.015798221	-1.234123784
SLFN12	0.324990006	2.076949822	3.25002726	0.001248854	0.015807733	-1.2352428
SMURF2	0.224344991	3.986424632	3.249725098	0.001250148	0.015813843	-1.236168752
WDR38	-0.149052075	0.385055468	-3.249026202	0.001253146	0.015835561	-1.23831015
SERINC1	0.25375301	6.826691531	3.248917951	0.00125361	0.015835561	-1.238641788
HOXD11	0.347197281	1.040969995	3.248684172	0.001254615	0.015835561	-1.239357959
PPP6R2	0.16919108	5.177886087	3.248568069	0.001255114	0.015835561	-1.239713618
DRG2	0.164838657	3.524248177	3.248170522	0.001256825	0.015846887	-1.240931334
GASK1A	-0.321427501	1.437109744	-3.247174559	0.00126112	0.015890763	-1.243981421
NUFIP1	0.176908395	3.310958502	3.246237482	0.001265173	0.015928884	-1.246850361
NAB1	0.324286137	4.166601777	3.245964311	0.001266357	0.015928884	-1.24768655
ABCB7	0.18781915	3.572961674	3.245909107	0.001266597	0.015928884	-1.247855524
HAUS3	0.161250787	2.298087094	3.245618884	0.001267856	0.015934439	-1.248743821
BBS12	0.185406037	2.081219506	3.245375998	0.001268911	0.015937419	-1.249487174
ITGB4	0.484984337	7.611003703	3.244298007	0.001273601	0.015986035	-1.252785734
MTUS2	-0.403065183	0.972324174	-3.24364941	0.001276431	0.016011248	-1.254769884
RNF4	0.187941148	4.912884055	3.243452456	0.001277292	0.016011739	-1.255372319
ILKAP	0.165214795	4.246571135	3.242922592	0.00127961	0.016030484	-1.256992875
EMC7	0.170909092	6.756320997	3.241863464	0.001284254	0.016059638	-1.260231401
FANCM	0.182939199	1.768628326	3.241676314	0.001285077	0.016059638	-1.260803552
GTPBP1	0.185202828	4.571574174	3.241515779	0.001285782	0.016059638	-1.261294308
TM4SF18	0.29160498	2.111744852	3.241504415	0.001285832	0.016059638	-1.261329048
RAVER2	0.333306331	2.944217686	3.241453527	0.001286056	0.016059638	-1.261484609
RSF1	0.211867692	3.343716081	3.241054585	0.001287812	0.016069283	-1.262704059
CRAT	-0.335040642	5.612866193	-3.240903548	0.001288477	0.016069283	-1.263165695
DDX18	0.207235879	4.88108844	3.240689352	0.001289421	0.016070775	-1.263820344
PML	0.258614549	4.614958266	3.240333604	0.001290991	0.016076901	-1.264907525
TGFA	0.454130826	4.322713961	3.240204128	0.001291562	0.016076901	-1.265303183
YRDC	0.195554618	5.038649188	3.239152725	0.001296213	0.016124492	-1.268515533
ZCCHC10	0.171591946	4.173967818	3.23836554	0.001299705	0.016157621	-1.270919972
HOXC13	0.45262042	2.083709924	3.237529475	0.001303423	0.016193519	-1.273473107
MFN2	0.20350612	5.408189822	3.236954659	0.001305986	0.016215017	-1.275228091
RPL6	0.191444689	8.953631508	3.235507766	0.001312456	0.016284976	-1.279644319
ABHD12	-0.251801781	6.521110124	-3.234974366	0.001314848	0.016294569	-1.281271898
MLKL	0.251912325	3.243368945	3.234962713	0.001314901	0.016294569	-1.281307455
RPE	0.221729014	4.795618762	3.234408735	0.00131739	0.016315046	-1.282997547
LCN12	-0.218788069	0.8385148	-3.232421645	0.001326355	0.016400596	-1.28905757
HLA-DOB	-0.351826665	1.636698988	-3.232365577	0.001326609	0.016400596	-1.28922851
DCST2	-0.228999315	1.297440794	-3.232200946	0.001327354	0.016400596	-1.289730417
PDLIM5	0.257365696	4.507069053	3.23213273	0.001327663	0.016400596	-1.289938378
RAN	0.228299195	7.560139373	3.231575747	0.001330189	0.016411894	-1.29163623
GPD2	0.260294399	4.856925921	3.231559625	0.001330262	0.016411894	-1.291685371
OSBPL8	0.267992051	4.024437716	3.231140702	0.001332164	0.016418357	-1.292962184
BACH1	0.300062851	4.126483019	3.231034517	0.001332647	0.016418357	-1.293285797
CDH3	0.675397033	5.368271465	3.230888121	0.001333312	0.016418357	-1.293731938
ERGIC2	0.200503721	4.454880199	3.230514901	0.001335011	0.016428892	-1.294869241
SLC35B4	0.207919067	3.129533839	3.230004147	0.001337338	0.01644571	-1.29642544
CCDC121	-0.204127229	1.82924396	-3.229815678	0.001338198	0.01644571	-1.296999626
NAF1	0.184042505	2.695050457	3.229292519	0.001340587	0.01644571	-1.298593294
RACK1	0.19666305	9.032255519	3.229220505	0.001340917	0.01644571	-1.298812644
SLC25A46	0.202231111	3.819768226	3.228962581	0.001342096	0.01644571	-1.299598236
PRELID2	0.192567878	1.785701271	3.228936953	0.001342213	0.01644571	-1.299676292
AP3B1	0.209081222	4.969840829	3.228921727	0.001342283	0.01644571	-1.299722668
RAVER1	0.279952585	3.716797086	3.228056079	0.00134625	0.016478852	-1.302358814
TRAF6	0.174581149	2.667366274	3.227962617	0.001346679	0.016478852	-1.302643392
FAM222A	-0.28579252	1.708113985	-3.226561888	0.001353122	0.016536369	-1.30690748
HMGXB4	0.228947801	3.92535183	3.226475801	0.001353519	0.016536369	-1.307169485
ECHS1	-0.209145061	8.732083724	-3.226388034	0.001353924	0.016536369	-1.307436601
STRBP	-0.245449292	3.482392641	-3.225567478	0.001357714	0.016572276	-1.309933587
LIF	0.465862805	3.363840893	3.225234178	0.001359257	0.016580719	-1.31094766
JMJD1C	0.255932255	3.526903685	3.223006938	0.001369604	0.016692766	-1.317721539
EEF2	0.202492543	10.42127331	3.222888921	0.001370155	0.016692766	-1.318080348
CBLB	0.206387328	2.966614013	3.222122653	0.001373733	0.016725907	-1.320409753
MOB4	0.185279557	3.990221332	3.221718027	0.001375626	0.016731081	-1.321639577
OVOL2	-0.380853242	3.74016746	-3.221497972	0.001376656	0.016731081	-1.322308353
TEPP	-0.487313349	1.377259982	-3.221414624	0.001377047	0.016731081	-1.322561647
SATB2	0.229363495	1.217411446	3.221298498	0.001377591	0.016731081	-1.322914541
RTTN	0.208714017	1.54690453	3.220923522	0.00137935	0.01674201	-1.324053974
RGS12	0.24056249	3.803041501	3.219637896	0.001385396	0.016804927	-1.327959632
VSTM2L	-0.572249611	1.962769043	-3.218209112	0.001392143	0.016876276	-1.332298456
LPAR1	0.366726211	3.322950024	3.216610597	0.001399729	0.016957683	-1.337150542
GIGYF2	0.186919349	3.32156593	3.216015501	0.001402562	0.016981459	-1.338956294
SAMD9	0.510691061	3.741208864	3.215189644	0.001406504	0.017017892	-1.341461738
PURA	0.188877172	2.942305117	3.215019343	0.001407318	0.017017892	-1.341978314
AL121594.1	0.019302511	0.068617595	3.214576818	0.001409435	0.017032928	-1.343320504
NOL6	0.20636908	5.259092371	3.213490563	0.001414644	0.017085293	-1.346614408
VPS37A	0.205507271	3.563496576	3.213187293	0.001416102	0.017092307	-1.347533837
WASHC3	0.171418648	4.714250361	3.212713322	0.001418383	0.017109243	-1.348970624
FAM174A	0.21543487	5.318530955	3.211404139	0.001424701	0.0171634	-1.352938204
TMEM176B	-0.529211842	5.600859039	-3.211320863	0.001425103	0.0171634	-1.353190526
NEURL3	-0.374519721	1.202546298	-3.211235988	0.001425514	0.0171634	-1.353447687
ZMIZ1	0.256482582	4.987806454	3.210654255	0.001428331	0.017186703	-1.355210095
AC136428.1	-0.269909601	0.585399141	-3.210411846	0.001429507	0.017190235	-1.355944401
CYFIP1	0.21428312	5.32909786	3.209706362	0.001432932	0.017214123	-1.358081163
KYNU	0.435405075	2.291923341	3.209639152	0.001433259	0.017214123	-1.358284703
XRN2	0.231531447	6.422555891	3.20941903	0.00143433	0.017216375	-1.358951301
ECEL1	-0.366270282	1.039516678	-3.20865009	0.001438076	0.017250718	-1.361279551
AP1AR	0.212473446	3.659084828	3.207034662	0.001445976	0.01733481	-1.36616913
MATN2	-0.488323781	3.525544771	-3.206819942	0.001447029	0.017336772	-1.36681887
PRKAB1	0.190612646	4.085510547	3.206172703	0.001450207	0.01736418	-1.368777153
PHGR1	0.638250988	1.337212345	3.204660153	0.00145766	0.017442704	-1.373352054
CPXM1	-0.599198131	4.117102952	-3.204284548	0.001459516	0.017454201	-1.374487801
TBPL1	0.180714529	3.080299594	3.203777134	0.001462027	0.017464443	-1.376021909
ARID1B	0.18771099	2.620327517	3.203716001	0.00146233	0.017464443	-1.376206721
KCTD15	0.42589336	3.381310244	3.203568601	0.00146306	0.017464443	-1.376652317
RP1L1	0.124619176	0.286351885	3.203328817	0.001464249	0.017467937	-1.377377152
DNASE2	-0.198282866	6.341415119	-3.203052968	0.001465618	0.017473572	-1.378210943
SIRT4	-0.219563156	1.548838649	-3.201301158	0.001474338	0.017566789	-1.383504432
NAA16	0.200723868	2.94863796	3.201088193	0.001475401	0.01756872	-1.384147764
ZC3H12A	0.378493736	5.267319158	3.200807895	0.001476802	0.017574662	-1.38499444
TFPI	0.394198512	2.780224597	3.200536972	0.001478157	0.017580054	-1.385812731
DOK7	0.388536046	2.001283156	3.19926072	0.001484555	0.017645383	-1.389666605
EML4	0.217201628	4.850975765	3.198581203	0.001487972	0.017663205	-1.391717937
PLA2R1	0.293008042	2.133939061	3.198466336	0.00148855	0.017663205	-1.392064656
PLA2G5	-0.302934148	1.028937463	-3.19842218	0.001488773	0.017663205	-1.392197938
DPEP2	-0.349894686	1.695046196	-3.196522139	0.001498371	0.017766265	-1.397931327
DNTTIP2	0.179356891	4.987162602	3.195789489	0.001502087	0.017799502	-1.400141241
SLC24A1	0.204098538	2.019295404	3.195266025	0.001504747	0.017820194	-1.401719884
MED21	0.220934269	4.621315563	3.193857264	0.001511929	0.017876513	-1.405967156
CHRNE	-0.13000537	0.560976131	-3.193851288	0.001511959	0.017876513	-1.405985171
YAF2	0.143100586	2.31591026	3.19379357	0.001512254	0.017876513	-1.406159145
RAB3D	0.361813591	3.61506493	3.193056216	0.001516026	0.017910243	-1.408381443
PARP4	0.265258917	5.488508958	3.192721014	0.001517744	0.017919675	-1.409391541
FKRP	0.174248871	3.491102228	3.192301398	0.001519897	0.01793423	-1.41065587
SLC25A12	0.222426492	3.519692348	3.19124946	0.001525306	0.017963214	-1.413824728
CD37	-0.444282282	2.778327649	-3.191205099	0.001525535	0.017963214	-1.41395834
AGO4	0.209772972	3.690781414	3.191140292	0.001525868	0.017963214	-1.414153528
SLC6A16	-0.23670272	0.819101889	-3.19110716	0.001526039	0.017963214	-1.414253317
UBR3	0.215539613	3.622178405	3.190032892	0.001531584	0.018017604	-1.417488282
APBB1IP	-0.480963013	2.685195413	-3.189152809	0.001536141	0.018060308	-1.420137725
PRMT6	0.271990644	3.897693899	3.188783962	0.001538054	0.018071903	-1.421247912
H2BC5	-0.403329505	5.771219924	-3.188547247	0.001539283	0.01807545	-1.421960333
WDR47	0.243132089	3.510758062	3.187393576	0.001545286	0.01813502	-1.425431717
GFRA3	-0.387308374	1.30181008	-3.187029175	0.001547187	0.018146401	-1.426527947
CD19	-0.393384871	1.094333187	-3.18641877	0.001550376	0.018172866	-1.428363966
NSRP1	0.170805247	4.501016302	3.185659835	0.001554349	0.018194064	-1.430646279
MATK	-0.313658	1.352208994	-3.185569049	0.001554825	0.018194064	-1.430919262
ZDHHC17	0.204178349	3.131068703	3.185486793	0.001555256	0.018194064	-1.431166591
COPS8	0.188663344	4.833160837	3.185360639	0.001555918	0.018194064	-1.431545897
LLGL2	-0.358725343	5.308205681	-3.184948517	0.001558081	0.01820844	-1.432784929
CD52	-0.504344012	4.337812731	-3.184420647	0.001560856	0.018229942	-1.434371728
TMEM237	0.248943651	3.258686494	3.184224555	0.001561888	0.018231072	-1.434961126
ATXN2	0.16947432	3.08708011	3.183915583	0.001563516	0.018239147	-1.435889739
GPRIN2	-0.438500704	2.301732069	-3.183005484	0.001568319	0.018284232	-1.438624536
CDK20	-0.247765851	2.282307815	-3.182588797	0.001570522	0.018298978	-1.43987641
RHCE	-0.201897622	0.799333396	-3.182301071	0.001572045	0.018305784	-1.440740749
SLC9A6	0.175569782	2.849983143	3.180899194	0.001579487	0.018381451	-1.444950973
SPCS3	0.187408207	5.699655435	3.180490619	0.001581661	0.018383808	-1.446177705
NMD3	0.199087438	5.443356682	3.180455043	0.001581851	0.018383808	-1.446284514
NFATC2IP	0.201656061	4.739055754	3.180119325	0.00158364	0.018383808	-1.447292373
SRRD	0.192610774	3.138052391	3.180040015	0.001584063	0.018383808	-1.447530455
SULT2A1	-0.693076229	1.660723609	-3.179975997	0.001584405	0.018383808	-1.447722626
ASS1	-0.603012583	6.606722179	-3.179663942	0.00158607	0.018391844	-1.448659317
SPANXC	0.300577486	0.282053509	3.17949283	0.001586984	0.018391844	-1.449172902
MEI1	-0.257675746	0.969619369	-3.179312328	0.001587949	0.018392089	-1.449714643
ACSM3	-0.35606887	1.547588578	-3.178915511	0.001590071	0.018405738	-1.450905511
NAA15	0.200218489	4.19689827	3.177531134	0.001597497	0.018467082	-1.455058983
ATXN10	0.198015818	5.925062975	3.177410336	0.001598147	0.018467082	-1.455421326
CBS	-0.19915607	0.527747076	-3.177346612	0.001598489	0.018467082	-1.455612465
STXBP6	-0.294158983	0.774020591	-3.177221885	0.00159916	0.018467082	-1.455986571
USP40	0.220090137	4.054945582	3.176294268	0.001604159	0.018513836	-1.458768434
SLC35F5	0.206550204	3.896894903	3.175738348	0.001607161	0.018537513	-1.46043523
SLC2A13	0.213902914	1.334819532	3.1752145	0.001609995	0.018559219	-1.462005611
ZNF683	-0.415708715	1.343816236	-3.17480093	0.001612236	0.018574065	-1.463245232
ZNF268	0.177268527	2.364157782	3.173953517	0.001616836	0.01861606	-1.465784757
KIAA0753	0.196551224	3.396069887	3.17319151	0.001620983	0.018649569	-1.468067786
C8G	-0.225866825	1.57482324	-3.173067298	0.00162166	0.018649569	-1.468439885
ATRX	0.218435269	3.164316002	3.171932244	0.001627858	0.018709806	-1.471839498
LY9	-0.192216461	0.54847001	-3.170854718	0.001633762	0.018761447	-1.47506574
FA2H	-0.510555168	3.242791385	-3.170634078	0.001634973	0.018761447	-1.475726233
TSTD3	0.09619372	0.591214913	3.170530949	0.001635539	0.018761447	-1.47603494
PON2	0.282173815	5.267564702	3.170410577	0.001636201	0.018761447	-1.476395247
TRAPPC1	0.17524702	7.289946192	3.169575524	0.001640796	0.018797952	-1.478894445
ZNF710	0.213508267	3.573018426	3.169368746	0.001641936	0.018797952	-1.479513207
CSF3	0.569334385	1.523379155	3.169306781	0.001642277	0.018797952	-1.479698625
SLC29A2	-0.349734198	3.760985691	-3.168478663	0.00164685	0.018839228	-1.482176249
THOC2	0.210431061	4.296679636	3.167507891	0.001652225	0.018889634	-1.485079894
UBE2F	0.177307779	3.287103245	3.167115378	0.001654403	0.018903447	-1.486253685
NOB1	0.213939382	5.727564273	3.166804215	0.001656132	0.018905009	-1.487184109
IPO7	0.252049967	5.699743033	3.166741624	0.00165648	0.018905009	-1.487371253
TMEM87A	0.182131718	5.26646414	3.166461835	0.001658035	0.018910209	-1.488207771
SNX7	0.268392049	5.303140264	3.166310904	0.001658875	0.018910209	-1.488658997
TFAP2A	0.439086236	3.493644878	3.165708765	0.00166223	0.018937375	-1.490458965
COX14	-0.202696455	6.404916049	-3.165017041	0.001666091	0.018960045	-1.492526323
BCAR3	0.316924436	3.869039141	3.165003865	0.001666165	0.018960045	-1.492565698
ACOT4	-0.320162273	2.813526858	-3.163533041	0.001674404	0.019021909	-1.496960116
ETS2	0.336212701	6.846082824	3.163484478	0.001674676	0.019021909	-1.497105175
FBXO9	0.185307452	3.90008522	3.163347827	0.001675444	0.019021909	-1.497513346
CYB5R2	0.292198195	3.206948947	3.163336964	0.001675505	0.019021909	-1.497545793
RAD9B	-0.128095688	0.581255066	-3.162166147	0.001682094	0.019085598	-1.501042275
GNMT	-0.201736747	1.129688159	-3.160653631	0.001690641	0.019168088	-1.505557375
CEP135	0.195485319	2.262665503	3.160531957	0.001691331	0.019168088	-1.505920501
RBMX	0.171718906	6.393565708	3.159075953	0.0016996	0.019250611	-1.510264802
DIAPH1	0.240751542	5.98975267	3.157830238	0.001706704	0.019301702	-1.513980151
CCNT1	0.203750657	3.777859804	3.157762177	0.001707093	0.019301702	-1.514183102
CNEP1R1	0.160530034	3.299325556	3.157652345	0.001707721	0.019301702	-1.514510603
KRR1	0.189274492	3.272507222	3.157511656	0.001708526	0.019301702	-1.514930097
AHI1	0.198867636	2.539106231	3.157417965	0.001709062	0.019301702	-1.51520945
RUNX1T1	-0.178249879	0.546914858	-3.157198167	0.00171032	0.019304724	-1.515864769
PSEN1	0.160423258	4.682830407	3.156884474	0.001712116	0.019313822	-1.516799963
SHANK2	0.263154868	1.512460065	3.156164262	0.001716248	0.019349011	-1.51894675
VEGFB	-0.240311397	6.607255405	-3.155994962	0.001717221	0.019349011	-1.519451325
FARP2	0.204124119	2.867512165	3.155530223	0.001719894	0.019367929	-1.520836288
PON3	0.313237263	0.699634909	3.155183408	0.00172189	0.019379221	-1.5218697
NXPH3	-0.309618453	1.274253791	-3.154359282	0.001726644	0.01942151	-1.524324933
KRT5	1.286183079	6.981900915	3.153719093	0.001730345	0.019432832	-1.526231762
NAMPT	0.356410628	5.340814112	3.153677186	0.001730588	0.019432832	-1.526356571
DYNC2I2	-0.30640476	6.707015703	-3.153667917	0.001730642	0.019432832	-1.526384176
CLCNKB	-0.175551382	0.404793342	-3.153404487	0.001732167	0.019438763	-1.527168692
AXIN2	-0.395357917	1.97976526	-3.151482957	0.001743331	0.019543858	-1.532889289
KCNK15	-0.347144315	1.30054912	-3.151338107	0.001744175	0.019543858	-1.533320387
CDC42SE1	0.227183138	6.699227557	3.151275568	0.00174454	0.019543858	-1.533506511
MED31	0.15175037	2.450793666	3.150980962	0.001746258	0.019551073	-1.534383235
CIART	-0.363123063	2.11147837	-3.150780204	0.00174743	0.019551073	-1.534980631
CSPG4	0.427186142	3.383431462	3.150649698	0.001748193	0.019551073	-1.535368959
PDXK	-0.231487516	5.644055267	-3.149917027	0.001752478	0.019576543	-1.537548776
ADGRL2	0.333890913	1.979983849	3.149916878	0.001752479	0.019576543	-1.537549219
PTGDS	-0.285765431	0.942946305	-3.148875717	0.001758585	0.019631943	-1.540646013
ZC3H7A	0.195904423	4.057598761	3.148728087	0.001759452	0.019631943	-1.54108504
PUS7	0.228945357	4.022677296	3.147856674	0.00176458	0.019667322	-1.543676081
ARMCX5	0.175003437	2.91714984	3.147846389	0.001764641	0.019667322	-1.543706656
SLC7A8	0.421825431	4.542566861	3.147452742	0.001766962	0.019681938	-1.544876889
HLA-DPB1	-0.540049088	5.595547529	-3.147170085	0.00176863	0.019684315	-1.545717087
CMAS	0.210244411	6.34643077	3.147074481	0.001769195	0.019684315	-1.546001253
ADAT1	0.204277171	3.885026535	3.146237342	0.001774146	0.019725523	-1.548489151
PPP4R1	0.242003492	5.616834479	3.146106287	0.001774923	0.019725523	-1.548878577
TMEM119	-0.469685621	3.408570864	-3.145697358	0.001777347	0.019737073	-1.550093598
RPAP1	0.179689329	3.94034054	3.145580495	0.00177804	0.019737073	-1.550440796
CDC42BPB	0.292267688	4.694054401	3.145418881	0.001779	0.019737073	-1.550920931
ANO6	0.270287249	5.158452649	3.144425579	0.001784906	0.019785302	-1.553871385
NFE2L2	0.249941506	6.134051539	3.144275732	0.001785798	0.019785302	-1.554316403
TRIB1	0.2858152	6.104003718	3.144176194	0.001786392	0.019785302	-1.554612005
TET2	0.224599997	2.594198867	3.143799679	0.001788637	0.019787818	-1.55573007
ELK4	0.211132424	3.982925116	3.14379764	0.001788649	0.019787818	-1.555736123
PRICKLE3	0.212624738	4.146814615	3.142902053	0.001794	0.01983576	-1.558395063
ASRGL1	-0.315049918	1.314557456	-3.142578932	0.001795934	0.01984589	-1.559354213
ASB7	0.163866301	3.31251304	3.141864974	0.001800215	0.019881923	-1.561473183
PTEN	0.209097145	4.415668751	3.140634464	0.001807615	0.019952345	-1.565124164
SLC16A6	-0.262879434	1.455805273	-3.140085482	0.001810926	0.01996905	-1.566752581
ZNF474	0.130082661	0.432008882	3.14003871	0.001811208	0.01996905	-1.566891305
OTUB2	0.246212948	1.788631679	3.139874089	0.001812202	0.01996905	-1.567379553
IQGAP1	0.248459304	6.039215981	3.139428886	0.001814892	0.019977256	-1.568699852
KMT5A	0.159969592	4.946292907	3.13928735	0.001815748	0.019977256	-1.569119556
PLXNB2	0.220659273	7.574891272	3.139242292	0.001816021	0.019977256	-1.569253166
NECTIN1	0.427055055	6.607213501	3.138922714	0.001817956	0.01998726	-1.570200747
ZNF264	0.194329088	3.12020407	3.138084674	0.001823038	0.02003184	-1.572685183
CENPE	0.297160614	2.998931255	3.137893991	0.001824196	0.020033274	-1.573250388
FBXW11	0.202789937	4.428852414	3.137291784	0.001827859	0.020062193	-1.575035185
PICALM	0.194447181	6.270424259	3.136159267	0.001834765	0.020126659	-1.578390812
TMPRSS7	-0.088662997	0.307646078	-3.135308914	0.001839966	0.020161795	-1.580909636
GLRX3	0.193434226	5.260619934	3.135297413	0.001840037	0.020161795	-1.580943697
FAM180A	-0.254052943	0.729340602	-3.134748695	0.0018434	0.02017796	-1.582568698
MAP3K12	0.223597078	2.20576108	3.134719023	0.001843582	0.02017796	-1.582656565
RNLS	0.258831032	2.145843352	3.133691372	0.001849897	0.02022477	-1.585699146
C11orf49	0.188830303	3.894670261	3.133544882	0.001850799	0.02022477	-1.586132785
EPHX1	-0.355947156	6.757853569	-3.13351587	0.001850978	0.02022477	-1.586218663
ARMT1	0.21656224	4.595165906	3.133348459	0.001852009	0.02022477	-1.586714202
SIPA1L2	0.341931441	3.341285813	3.13133347	0.001864463	0.020349369	-1.592676637
POLR1G	0.209430316	2.890623869	3.13105326	0.001866201	0.02035694	-1.593505499
PDE9A	-0.457748169	2.922789432	-3.130647518	0.00186872	0.02036512	-1.594705561
CILP	-0.581503021	1.743963853	-3.130595983	0.00186904	0.02036512	-1.594857976
ZFP36L2	0.369867235	6.190194032	3.130267554	0.001871082	0.020375978	-1.595829247
TMEM176A	-0.481369524	4.0826626	-3.129414274	0.001876396	0.020416579	-1.598352217
RFX7	0.21700774	2.975725661	3.129332692	0.001876905	0.020416579	-1.598593405
UCP2	-0.411464128	7.08672763	-3.128722314	0.001880716	0.020446624	-1.60039772
ADGRV1	0.217791657	1.033533061	3.128427586	0.001882559	0.020455249	-1.601268834
DHX37	0.172395197	4.243611053	3.128156694	0.001884254	0.020462262	-1.602069426
PMEL	-0.279166843	2.04033226	-3.127701132	0.001887108	0.020481845	-1.603415646
MRGBP	0.190437851	5.16229585	3.127278745	0.001889758	0.020499189	-1.604663663
RSL1D1	0.185873422	6.377488505	3.12663389	0.001893809	0.020531716	-1.606568692
TTLL12	0.234282753	5.680965502	3.125471006	0.001901136	0.020599695	-1.610003135
LY6D	1.100387825	5.814836132	3.124765944	0.001905592	0.020618153	-1.612084864
RPL4	0.185851401	9.62552317	3.124660104	0.001906261	0.020618153	-1.612397322
LARP4	0.201695561	4.347448753	3.124551779	0.001906947	0.020618153	-1.612717107
MFSD10	0.213418804	6.973004056	3.124532187	0.001907071	0.020618153	-1.612774944
PHF12	0.186603759	3.923127907	3.1237882	0.001911786	0.020650779	-1.614970955
CLIP3	-0.415108521	3.039739471	-3.123721757	0.001912207	0.020650779	-1.615167051
LACTB	0.184935307	4.046471061	3.123332211	0.001914681	0.020666042	-1.616316646
APOD	-0.728370577	4.220148538	-3.121937023	0.001923564	0.020750432	-1.620432882
PANK1	-0.224180134	1.990465395	-3.121567838	0.001925921	0.020764366	-1.621521801
HCFC1R1	-0.230148611	6.389933486	-3.12085673	0.001930468	0.020801888	-1.62361888
ERCC3	0.168177247	4.373385802	3.119927339	0.001936426	0.020854562	-1.626358997
MRPL39	0.194315983	5.769027345	3.11969741	0.001937903	0.020858941	-1.627036776
SPAG9	0.231796331	4.493909715	3.119407343	0.001939767	0.020867485	-1.627891761
GNPDA2	0.180753812	2.658383031	3.118964025	0.00194262	0.020886645	-1.629198311
STC1	0.420222253	4.046358408	3.118570922	0.001945152	0.020902346	-1.630356717
ZNF614	0.248211666	2.834879554	3.118102136	0.001948177	0.020923309	-1.631737969
UGCG	0.246595337	5.401559164	3.117530932	0.001951867	0.020951405	-1.633420724
ATP13A1	0.142960921	5.230960825	3.116461134	0.001958797	0.02100399	-1.636571533
CYS1	-0.326217997	1.420679832	-3.116441993	0.001958921	0.02100399	-1.6366279
SLC38A9	0.185884615	2.35497028	3.116237426	0.001960249	0.02100456	-1.637230277
ARHGAP6	0.331644685	1.259962112	3.116086634	0.001961228	0.02100456	-1.637674281
CAMSAP2	0.220662024	4.396991545	3.115750536	0.001963413	0.02100456	-1.638663844
COL10A1	-0.687936846	2.781514043	-3.115617219	0.00196428	0.02100456	-1.639056337
IRF2BP2	0.216540645	5.970743532	3.115503491	0.00196502	0.02100456	-1.639391147
METAP1	0.223558887	5.818283944	3.115438918	0.00196544	0.02100456	-1.639581242
PLA2G1B	-0.134310681	0.394710887	-3.114172635	0.001973697	0.02108125	-1.643308251
ATP2B4	0.356423323	5.039503149	3.113361811	0.001979002	0.021126329	-1.645693964
ANXA8L1	0.537013605	3.851282405	3.11258633	0.001984087	0.021169022	-1.647975135
TIGD3	-0.266550311	1.408136327	-3.11170869	0.001989857	0.021210725	-1.650556166
DUSP26	-0.177530133	0.423239101	-3.111660823	0.001990172	0.021210725	-1.650696914
PITPNA	0.180437308	5.606300355	3.11113884	0.001993611	0.021235771	-1.652231651
GAL3ST4	-0.345577232	3.26939184	-3.109792032	0.002002511	0.021318919	-1.656190406
EVL	-0.266055099	3.8641482	-3.108977033	0.002007914	0.021352801	-1.65858519
SCAF11	0.217715051	4.504400388	3.108817409	0.002008974	0.021352801	-1.659054158
SH3RF2	0.409892053	1.969797202	3.108816533	0.002008979	0.021352801	-1.659056731
SEC63	0.176257508	4.881102235	3.107103731	0.002020384	0.021462316	-1.664087413
CDK13	0.159892853	3.080509426	3.106306827	0.002025711	0.021507178	-1.666427106
AEBP1	-0.646904576	6.342368966	-3.105990609	0.002027828	0.021517936	-1.667355354
NEFL	0.448652192	0.630540709	3.105453618	0.002031428	0.021535067	-1.668931474
HDDC2	0.188750247	4.298023287	3.105420247	0.002031652	0.021535067	-1.66902941
KRI1	0.166343914	5.16703603	3.104533777	0.002037608	0.021586465	-1.671630687
C11orf71	-0.229459365	3.005955308	-3.103984389	0.002041308	0.021598116	-1.673242469
KCTD1	0.332057864	3.111364012	3.10384623	0.002042239	0.021598116	-1.673647755
APC	0.210168473	2.679873004	3.103744231	0.002042927	0.021598116	-1.673946952
RAB39B	-0.241929313	0.846541847	-3.103712651	0.00204314	0.021598116	-1.674039585
TRAPPC13	0.166767243	2.953195448	3.103548066	0.00204425	0.021598141	-1.674522349
ERCC8	0.120908848	1.469207247	3.103026859	0.00204777	0.021623613	-1.676050995
SH2D5	0.339449052	0.822402388	3.101468135	0.002058331	0.021723361	-1.680621119
CXCL1	0.743149325	4.406221415	3.100966273	0.002061742	0.021747585	-1.682092094
RNF150	-0.270534129	1.041906634	-3.100761698	0.002063134	0.021750497	-1.682691646
ZNF584	0.185902154	3.091057872	3.100574552	0.002064408	0.021752164	-1.683240085
CLSTN1	0.286481205	7.104091163	3.100186256	0.002067054	0.021768275	-1.684377904
LEPROT	0.19884146	5.686244986	3.098179698	0.002080776	0.02190095	-1.690255521
MYLK4	0.379282068	1.211434888	3.097152878	0.00208783	0.021953621	-1.693261883
ICOSLG	-0.13789948	0.430006649	-3.097123079	0.002088035	0.021953621	-1.693349117
MUC20	-0.589127659	3.698002595	-3.096959868	0.002089158	0.021953621	-1.693826881
PPP1R9B	0.174846109	5.827993437	3.095709931	0.00209778	0.022032346	-1.697484995
ZNF772	0.235862822	2.079668311	3.094880355	0.002103521	0.022075406	-1.699912089
RAPGEF5	0.285922379	2.149816629	3.094790242	0.002104145	0.022075406	-1.700175695
MRPS35	0.19228908	6.593738759	3.093960515	0.002109903	0.022123903	-1.702602541
AL135905.2	0.058600468	0.199136844	3.091823028	0.002124802	0.022258654	-1.708851568
SLC66A3	-0.257426939	4.778357122	-3.091789328	0.002125037	0.022258654	-1.708950057
TRAPPC6B	0.192364098	1.73888643	3.091039507	0.002130287	0.02230166	-1.711141191
RARRES1	-0.77508207	5.892380543	-3.09047919	0.002134218	0.022330819	-1.712778223
CFAP97	0.223338003	3.726718662	3.09011047	0.002136809	0.022345928	-1.713855326
KERA	-0.085290498	0.125542347	-3.089854872	0.002138606	0.022348366	-1.714601909
TMEM128	0.184834583	4.981060237	3.089634484	0.002140157	0.022348366	-1.715245595
MIER1	0.182194068	3.916864308	3.089588422	0.002140481	0.022348366	-1.715380123
ITLN2	-0.299117739	0.512220145	-3.088739142	0.002146468	0.022391915	-1.717860173
MIEF1	0.187859428	4.055436609	3.088543357	0.00214785	0.022391915	-1.71843181
PRPF39	0.180669457	4.068521728	3.08845311	0.002148488	0.022391915	-1.718695292
MYBPC2	-0.170616283	0.285653683	-3.088345661	0.002149247	0.022391915	-1.719008989
RAB42	-0.321539114	2.271733528	-3.086647297	0.00216128	0.022505253	-1.723965966
PSD	-0.396625132	1.687206888	-3.085251658	0.002171215	0.022589842	-1.728037443
ZBTB1	0.19968202	4.113912724	3.085180649	0.002171721	0.022589842	-1.728244549
DDX60L	0.319332676	2.951837755	3.084595911	0.002175897	0.022613899	-1.729949837
CBWD2	0.146693754	2.168506276	3.084531947	0.002176354	0.022613899	-1.730136359
CD27	-0.352969025	1.828512384	-3.084053469	0.002179777	0.0226374	-1.731531499
GLCE	0.270055711	3.41104941	3.082885909	0.002188151	0.022709569	-1.734934994
CTTNBP2	-0.377911705	1.190711037	-3.08224928	0.002192729	0.022709569	-1.736790282
RAB22A	0.177516514	4.435899985	3.082114131	0.002193702	0.022709569	-1.737184092
GSDMC	0.593049159	2.543545828	3.082058624	0.002194102	0.022709569	-1.737345829
SDS	-0.382470686	2.536418492	-3.081983056	0.002194646	0.022709569	-1.737566013
TAOK1	0.231238631	3.963303985	3.081925135	0.002195064	0.022709569	-1.737734779
POMGNT1	0.185851344	5.509455747	3.081849338	0.00219561	0.022709569	-1.737955622
TTC39A	-0.353935737	3.136348741	-3.08178873	0.002196047	0.022709569	-1.738132208
SPAG8	-0.159848376	0.966217264	-3.081449871	0.002198491	0.022722787	-1.739119433
ERG	0.248105486	1.961621158	3.08046684	0.002205594	0.022767446	-1.741982793
RNF39	0.379378741	3.007867735	3.080435886	0.002205818	0.022767446	-1.742072941
YWHAB	0.189794649	7.488624941	3.080367238	0.002206315	0.022767446	-1.742272863
ASCC1	0.183484877	3.672531982	3.080022317	0.002208814	0.022781166	-1.743277305
POGLUT1	0.176284922	3.553736984	3.077348385	0.00222827	0.022969679	-1.751060422
CPXM2	-0.481295142	2.566138463	-3.076849386	0.002231918	0.022995125	-1.752512163
CD79B	-0.373397217	1.589097815	-3.076266313	0.002236188	0.023026946	-1.754208217
HNRNPC	0.169714091	7.356917232	3.07544802	0.002242193	0.023076592	-1.756587968
CHPF2	0.212321916	5.638785011	3.075074777	0.002244937	0.023092641	-1.757673227
MAGEL2	-0.21242061	0.484922882	-3.074248136	0.002251025	0.02312203	-1.760076363
TMEM45A	0.631389361	3.738553054	3.074113368	0.002252019	0.02312203	-1.760468092
HR	0.489455173	2.963033265	3.074082713	0.002252245	0.02312203	-1.760557192
PRX	-0.199018332	1.625171364	-3.074042955	0.002252539	0.02312203	-1.760672753
DNAJA2	0.159421566	5.692276473	3.073228507	0.002258556	0.023171591	-1.76303969
SPACA9	-0.224809004	2.570358333	-3.07255924	0.002263511	0.023210216	-1.764984256
PSMB1	0.177828916	7.758800297	3.071465206	0.002271633	0.023261302	-1.76816212
ZNF746	0.170500113	3.228558601	3.07146396	0.002271642	0.023261302	-1.76816574
SP110	0.284273291	3.310651851	3.071261425	0.002273149	0.023261302	-1.768753929
MSL1	0.17600403	5.297222777	3.071245649	0.002273266	0.023261302	-1.768799743
CHORDC1	0.217378046	3.289089204	3.070876398	0.002276016	0.023277214	-1.769871998
GPR88	-0.112799347	0.210731009	-3.070170873	0.002281277	0.023318789	-1.771920404
LRRC15	-0.572921894	1.990249361	-3.069174139	0.002288729	0.0233827	-1.774813538
PLBD2	0.203318526	5.716299151	3.066193005	0.002311151	0.023591457	-1.783461267
RNF144A	-0.308884026	3.374939199	-3.066135862	0.002311583	0.023591457	-1.78362695
TAF1D	0.176054346	4.382730368	3.065415028	0.002317036	0.023623278	-1.785716717
C9orf72	0.221288534	2.455119943	3.065263297	0.002318185	0.023623278	-1.786156541
ENDOG	-0.211040853	2.564634533	-3.065243293	0.002318336	0.023623278	-1.786214526
ZPBP2	-0.076722393	0.1188859	-3.063886887	0.002328634	0.023715815	-1.7901454
SRSF1	0.176683417	5.224156659	3.062899718	0.002336155	0.023769573	-1.793005177
MARCHF7	0.191123456	5.084380373	3.062874021	0.002336352	0.023769573	-1.793079608
CPEB1	-0.115430487	0.276930815	-3.062474646	0.002339401	0.023788181	-1.79423632
MRGPRX4	0.059116281	0.042313818	3.061328689	0.002348171	0.02386491	-1.797554556
PGAM1	0.287528599	5.833742981	3.060724378	0.002352808	0.023899576	-1.799303925
NIN	0.210958561	3.408329916	3.060562191	0.002354054	0.023899778	-1.799773371
TMEM160	-0.243304374	5.339248512	-3.060359815	0.002355609	0.023903121	-1.800359108
ADH1C	-0.6520525	2.091845563	-3.060178808	0.002357002	0.023904802	-1.800882965
REM1	-0.244235068	1.077530795	-3.05879354	0.00236768	0.024000618	-1.804891135
SH3D19	0.238153651	4.056329547	3.058370474	0.00237095	0.024021276	-1.806114899
RASSF2	-0.399789192	3.560938148	-3.057964273	0.002374094	0.024034906	-1.807289729
FOXA2	0.299283762	0.386359524	3.057820822	0.002375205	0.024034906	-1.807704587
IL23A	0.391938426	3.112292118	3.057718922	0.002375995	0.024034906	-1.807999269
SMCO4	-0.317298947	5.035982326	-3.056446211	0.002385877	0.024102212	-1.811679003
MED14	0.211311645	4.237637855	3.056399059	0.002386243	0.024102212	-1.811815303
ST6GALNAC5	-0.300073694	1.397857132	-3.05638438	0.002386358	0.024102212	-1.811857735
CHUK	0.186109473	3.416992902	3.055912636	0.002390031	0.02412681	-1.813221271
NACA	0.152681791	6.869213365	3.054782579	0.002398851	0.024203312	-1.816486788
TCIM	0.556242794	6.221026802	3.054125931	0.00240399	0.024242612	-1.818383767
CCDC9B	0.404120527	3.060036803	3.053770365	0.002406776	0.024258166	-1.819410793
GALNT14	0.501583956	3.545844771	3.053444102	0.002409336	0.024271416	-1.82035308
THG1L	0.166732611	4.026961119	3.053084814	0.002412158	0.024287291	-1.821390635
BLACAT1	0.27858396	0.90856059	3.05258855	0.00241606	0.024311137	-1.822823563
ADSS1	0.366364227	2.329517008	3.052466566	0.002417021	0.024311137	-1.823175748
AP1G1	0.199836757	4.758928294	3.051613774	0.002423743	0.024366178	-1.825637509
C12orf43	0.141149145	3.139424222	3.050930101	0.002429144	0.024407892	-1.827610597
PLEKHH1	0.35165169	2.411597701	3.050557091	0.002432096	0.02442496	-1.828686929
TUBGCP6	0.186855071	4.383912109	3.049632255	0.002439429	0.024485985	-1.831355036
LAMA3	0.64501641	3.161584651	3.049161404	0.00244317	0.024504239	-1.832713124
MVP	0.262687231	6.756291135	3.048976195	0.002444643	0.024504239	-1.833247271
C1QBP	0.226542539	6.730209369	3.048928946	0.002445018	0.024504239	-1.833383533
FRMD4B	0.30529263	2.664894688	3.048189299	0.00245091	0.024533999	-1.835516351
SH2D3A	0.305337965	4.404648183	3.048098993	0.00245163	0.024533999	-1.83577672
LRAT	0.240020883	0.488314093	3.048082229	0.002451764	0.024533999	-1.835825053
IPMK	0.220453792	2.776844384	3.047612291	0.002455515	0.024558927	-1.837179848
TMEM185B	0.209295019	4.627097198	3.047158933	0.002459138	0.024582557	-1.838486657
TRHDE	0.29653862	0.94257157	3.045433716	0.002472973	0.024708183	-1.843457908
SCARF2	-0.383981668	2.768803704	-3.044883931	0.002477397	0.024739701	-1.845041559
PPP3CB	0.183627614	4.738880621	3.044377759	0.002481476	0.024757508	-1.846499345
ZDHHC5	0.159712415	6.425179346	3.044347509	0.00248172	0.024757508	-1.846586459
PTPN13	0.399189399	4.453840813	3.044106887	0.002483662	0.024764202	-1.847279365
RIPK1	0.167321533	3.876445871	3.043089426	0.002491887	0.024833511	-1.850208726
ZNF276	0.16995546	2.818817249	3.042664749	0.002495327	0.024846894	-1.851431129
PAK1	0.260679535	4.956233699	3.042588414	0.002495946	0.024846894	-1.851650839
INMT	-0.302459538	1.789727411	-3.042451848	0.002497054	0.024846894	-1.852043892
RGMA	-0.287687034	0.927341301	-3.041386539	0.002505709	0.024920295	-1.855109392
SEPTIN12	-0.033539555	0.064823016	-3.041226034	0.002507015	0.024920574	-1.855571169
ZZZ3	0.18968571	3.72501942	3.041020669	0.002508688	0.024924488	-1.856161974
TGFBR2	0.314181073	4.975792711	3.040451469	0.002513328	0.024946448	-1.857799278
SLC26A8	0.060007402	0.205418381	3.040435668	0.002513457	0.024946448	-1.857844725
SLAIN2	0.185826942	4.719931828	3.040237059	0.002515079	0.024948875	-1.858415953
AP3M2	0.215084861	3.780339962	3.040092195	0.002516262	0.024948875	-1.858832579
C2orf81	-0.13635145	0.763540596	-3.039755424	0.002519014	0.024963468	-1.859801054
SHC4	0.184089078	0.466326797	3.039376838	0.002522112	0.024981464	-1.860889659
SRSF11	0.187867707	5.695967021	3.03897838	0.002525375	0.024991451	-1.862035263
FAM204A	0.123073269	2.761734388	3.03894073	0.002525684	0.024991451	-1.862143503
KRT86	-0.359287142	1.591602518	-3.03841349	0.002530009	0.025021547	-1.863659132
CYRIA	-0.358957657	2.705006565	-3.037185633	0.002540108	0.025108685	-1.867187808
CRCT1	0.693793851	2.303700157	3.036124981	0.002548862	0.025182443	-1.870234867
NTM	-0.361047289	1.984747978	-3.035930726	0.002550468	0.025185547	-1.870792817
OGFOD1	0.147346668	4.254780783	3.035156275	0.00255688	0.025228047	-1.873016897
AP3D1	0.160267124	5.981668504	3.035098426	0.00255736	0.025228047	-1.873183005
EFNA4	-0.232395092	5.330206999	-3.034747236	0.002560273	0.025244011	-1.87419136
FAM83B	0.377996936	2.923595871	3.034401331	0.002563146	0.025259557	-1.875184433
DCST1	-0.140844174	0.665361485	-3.034044867	0.002566109	0.025275981	-1.876207707
SLX4	0.172831393	2.203445787	3.032712108	0.002577216	0.025372563	-1.880032535
GATA5	-0.311828871	0.725329493	-3.031453355	0.002587747	0.025463377	-1.883643503
DHX32	0.178662367	4.651263526	3.029689942	0.002602566	0.025586299	-1.888699778
PPP4R3A	0.172830714	5.410537135	3.02954932	0.002603751	0.025586299	-1.889102865
RABGAP1L	-0.257564022	3.815439659	-3.029498818	0.002604177	0.025586299	-1.889247624
FKBP3	0.192589548	5.544941834	3.029098693	0.002607552	0.025606555	-1.890394452
RHOU	-0.514428256	5.167636776	-3.028884404	0.002609361	0.02561142	-1.891008581
UBA5	0.146900856	3.951630787	3.028280947	0.002614463	0.02564566	-1.892737802
STAMBPL1	0.241085401	2.04708784	3.028106619	0.002615938	0.02564566	-1.893237281
GUCY1A2	0.189467337	0.897931672	3.028005197	0.002616797	0.02564566	-1.893527863
KRT6B	1.0330447	2.702548318	3.027324238	0.002622569	0.025689234	-1.895478604
ZNF335	0.142981029	3.938724243	3.027169918	0.002623879	0.025689234	-1.895920625
FAM133B	0.157367776	2.638903786	3.026602587	0.002628699	0.0256898	-1.897545458
CCDC149	-0.190152651	2.159954465	-3.026594472	0.002628768	0.0256898	-1.897568697
PTPRG	0.277839858	2.343838628	3.026447154	0.002630021	0.0256898	-1.897990566
GNPNAT1	0.239864162	3.582473166	3.026428715	0.002630178	0.0256898	-1.898043367
NCL	0.210185983	7.634204292	3.026387768	0.002630526	0.0256898	-1.89816062
UBE2D4	-0.167852154	3.083937707	-3.024976677	0.002642558	0.025782894	-1.902200441
INHBB	0.366375485	2.836133929	3.024959594	0.002642704	0.025782894	-1.902249337
GNA14	-0.398485156	2.139038693	-3.02474463	0.002644541	0.025787913	-1.902864598
[truncated: 17,494 more rows]
